# Supplementary material for: Heterogeneous activation of the TGFβ pathway in glioblastomas identified by gene expression-based classification using TGFβ-responsive genes
Source: J Transl Med. 2009 Feb 3;7:12. doi: 10.1186/1479-5876-7-12 (PMC2655274; doi:10.1186/1479-5876-7-12)
Supplement: Additional File 2 — Complete TGFβ-responsive gene set in glial tumors in the Freije dataset. [file 1479-5876-7-12-S2.xls]

## Sheet: Sheet1
Comprehensive TGFb-Responsive Gene List
probe set	Representative Public ID	UniGene ID	Gene Title	Gene Symbol	Entrez Gene	Gene Ontology Biological Process	Gene Ontology Cellular Component	Gene Ontology Molecular Function	Pathway	Fold Change: Grade IV vs Grade III	p value	Correlation Coeffient R to SERPINE1	p(corr)	Counts of Studies	Direction	Regulation by TGFb stimulation
214020_x_at	BE138575	Hs.13155	Integrin, beta 5	ITGB5	3693	7160 // cell-matrix adhesion // inferred from electronic annotation /// 7229 // integrin-mediated signaling pathway // inferred from electronic annotation /// 7275 // development // inferred from electronic annotation	8305 // integrin complex // inferred from electronic annotation /// 16021 // integral to membrane // inferred from electronic annotation	4872 // receptor activity // inferred from electronic annotation /// 5515 // protein binding // inferred from electronic annotation	Integrin-mediated_cell_adhesion_KEGG // GenMAPP	1.5316	0.011705	0.5245	8.27e-07	7	6	Up
214021_x_at	AI335208	Hs.13155	Integrin, beta 5	ITGB5	3693	7160 // cell-matrix adhesion // inferred from electronic annotation /// 7229 // integrin-mediated signaling pathway // inferred from electronic annotation /// 7275 // development // inferred from electronic annotation	8305 // integrin complex // inferred from electronic annotation /// 16021 // integral to membrane // inferred from electronic annotation	4872 // receptor activity // inferred from electronic annotation /// 5515 // protein binding // inferred from electronic annotation	Integrin-mediated_cell_adhesion_KEGG // GenMAPP	1.1298	0.038504	0.39352	0.00036474	7	6	Up
201125_s_at	NM_002213	Hs.13155	integrin, beta 5	ITGB5	3693	7160 // cell-matrix adhesion // inferred from electronic annotation /// 7229 // integrin-mediated signaling pathway // inferred from electronic annotation /// 7275 // development // inferred from electronic annotation	8305 // integrin complex // inferred from electronic annotation /// 16021 // integral to membrane // inferred from electronic annotation	4872 // receptor activity // inferred from electronic annotation /// 5515 // protein binding // inferred from electronic annotation	Integrin-mediated_cell_adhesion_KEGG // GenMAPP	1.416	0.054711	0.45424	2.95e-05	7	6	Up
201124_at	AL048423	Hs.13155	integrin, beta 5	ITGB5	3693	7160 // cell-matrix adhesion // inferred from electronic annotation /// 7229 // integrin-mediated signaling pathway // inferred from electronic annotation /// 7275 // development // inferred from electronic annotation	8305 // integrin complex // inferred from electronic annotation /// 16021 // integral to membrane // inferred from electronic annotation	4872 // receptor activity // inferred from electronic annotation /// 5515 // protein binding // inferred from electronic annotation	Integrin-mediated_cell_adhesion_KEGG // GenMAPP	-1.0582	0.22834	0.13748	0.23003	7	6	Up
212977_at	AI817041	Hs.471751	chemokine orphan receptor 1	CMKOR1	57007	7165 // signal transduction // inferred from electronic annotation /// 7186 // G-protein coupled receptor protein signaling pathway // inferred from electronic annotation	16021 // integral to membrane // inferred from electronic annotation /// 16021 // integral to membrane // non-traceable author statement	1584 // rhodopsin-like receptor activity // inferred from electronic annotation /// 4872 // receptor activity // inferred from electronic annotation /// 16526 // G-protein coupled receptor activity, unknown ligand // inferred from electronic annotation /// 16526 // G-protein coupled receptor activity, unknown ligand // non-traceable author statement	GPCRDB_Class_A_Rhodopsin-like // GenMAPP /// Smooth_muscle_contraction // GenMAPP	1.0823	0.57673	0.068206	0.55295	6	5	Up
232746_at	BE552368	Hs.471751	Chemokine orphan receptor 1	CMKOR1	57007	7165 // signal transduction // inferred from electronic annotation /// 7186 // G-protein coupled receptor protein signaling pathway // inferred from electronic annotation	16021 // integral to membrane // inferred from electronic annotation /// 16021 // integral to membrane // non-traceable author statement	1584 // rhodopsin-like receptor activity // inferred from electronic annotation /// 4872 // receptor activity // inferred from electronic annotation /// 16526 // G-protein coupled receptor activity, unknown ligand // inferred from electronic annotation /// 16526 // G-protein coupled receptor activity, unknown ligand // non-traceable author statement	GPCRDB_Class_A_Rhodopsin-like // GenMAPP /// Smooth_muscle_contraction // GenMAPP	-1.0398	0.42864	0.13798	0.22832	6	5	Up
211719_x_at	BC005858	Hs.203717	fibronectin 1 /// fibronectin 1	FN1	2335	6953 // acute-phase response // inferred from electronic annotation /// 7155 // cell adhesion // non-traceable author statement /// 7169 // transmembrane receptor protein tyrosine kinase signaling pathway // non-traceable author statement /// 8152 // metabolism // inferred from electronic annotation /// 9611 // response to wounding // non-traceable author statement /// 16477 // cell migration // …	5576 // extracellular region // inferred from electronic annotation /// 5578 // extracellular matrix (sensu Metazoa) // non-traceable author statement /// 5615 // extracellular space // inferred from electronic annotation	5201 // extracellular matrix structural constituent // non-traceable author statement /// 5518 // collagen binding // non-traceable author statement /// 8201 // heparin binding // non-traceable author statement /// 16491 // oxidoreductase activity // inferred from electronic annotation	Inflammatory_Response_Pathway // GenMAPP	2.4752	8.76e-07	0.6262	8.71e-10	6	5	Up
212464_s_at	X02761	Hs.203717	fibronectin 1	FN1	2335	6953 // acute-phase response // inferred from electronic annotation /// 7155 // cell adhesion // non-traceable author statement /// 7169 // transmembrane receptor protein tyrosine kinase signaling pathway // non-traceable author statement /// 8152 // metabolism // inferred from electronic annotation /// 9611 // response to wounding // non-traceable author statement /// 16477 // cell migration // …	5576 // extracellular region // inferred from electronic annotation /// 5578 // extracellular matrix (sensu Metazoa) // non-traceable author statement /// 5615 // extracellular space // inferred from electronic annotation	5201 // extracellular matrix structural constituent // non-traceable author statement /// 5518 // collagen binding // non-traceable author statement /// 8201 // heparin binding // non-traceable author statement /// 16491 // oxidoreductase activity // inferred from electronic annotation	Inflammatory_Response_Pathway // GenMAPP	2.3952	9.76e-07	0.68651	3.98e-12	6	5	Up
216442_x_at	AK026737	Hs.203717	fibronectin 1	FN1	2335	6953 // acute-phase response // inferred from electronic annotation /// 7155 // cell adhesion // non-traceable author statement /// 7169 // transmembrane receptor protein tyrosine kinase signaling pathway // non-traceable author statement /// 8152 // metabolism // inferred from electronic annotation /// 9611 // response to wounding // non-traceable author statement /// 16477 // cell migration // …	5576 // extracellular region // inferred from electronic annotation /// 5578 // extracellular matrix (sensu Metazoa) // non-traceable author statement /// 5615 // extracellular space // inferred from electronic annotation	5201 // extracellular matrix structural constituent // non-traceable author statement /// 5518 // collagen binding // non-traceable author statement /// 8201 // heparin binding // non-traceable author statement /// 16491 // oxidoreductase activity // inferred from electronic annotation	Inflammatory_Response_Pathway // GenMAPP	2.3064	1.18e-06	0.67017	1.94e-11	6	5	Up
210495_x_at	AF130095	Hs.203717	fibronectin 1	FN1	2335	6953 // acute-phase response // inferred from electronic annotation /// 7155 // cell adhesion // non-traceable author statement /// 7169 // transmembrane receptor protein tyrosine kinase signaling pathway // non-traceable author statement /// 8152 // metabolism // inferred from electronic annotation /// 9611 // response to wounding // non-traceable author statement /// 16477 // cell migration // …	5576 // extracellular region // inferred from electronic annotation /// 5578 // extracellular matrix (sensu Metazoa) // non-traceable author statement /// 5615 // extracellular space // inferred from electronic annotation	5201 // extracellular matrix structural constituent // non-traceable author statement /// 5518 // collagen binding // non-traceable author statement /// 8201 // heparin binding // non-traceable author statement /// 16491 // oxidoreductase activity // inferred from electronic annotation	Inflammatory_Response_Pathway // GenMAPP	2.2863	1.66e-06	0.65497	7.75e-11	6	5	Up
214701_s_at	AJ276395	Hs.203717	fibronectin 1	FN1	2335	6953 // acute-phase response // inferred from electronic annotation /// 7155 // cell adhesion // non-traceable author statement /// 7169 // transmembrane receptor protein tyrosine kinase signaling pathway // non-traceable author statement /// 8152 // metabolism // inferred from electronic annotation /// 9611 // response to wounding // non-traceable author statement /// 16477 // cell migration // …	5576 // extracellular region // inferred from electronic annotation /// 5578 // extracellular matrix (sensu Metazoa) // non-traceable author statement /// 5615 // extracellular space // inferred from electronic annotation	5201 // extracellular matrix structural constituent // non-traceable author statement /// 5518 // collagen binding // non-traceable author statement /// 8201 // heparin binding // non-traceable author statement /// 16491 // oxidoreductase activity // inferred from electronic annotation	Inflammatory_Response_Pathway // GenMAPP	1.6333	0.013603	0.52014	1.06e-06	6	5	Up
235629_at	AI333596	Hs.203717	Fibronectin 1	FN1	2335	6953 // acute-phase response // inferred from electronic annotation /// 7155 // cell adhesion // non-traceable author statement /// 7169 // transmembrane receptor protein tyrosine kinase signaling pathway // non-traceable author statement /// 8152 // metabolism // inferred from electronic annotation /// 9611 // response to wounding // non-traceable author statement /// 16477 // cell migration // …	5576 // extracellular region // inferred from electronic annotation /// 5578 // extracellular matrix (sensu Metazoa) // non-traceable author statement /// 5615 // extracellular space // inferred from electronic annotation	5201 // extracellular matrix structural constituent // non-traceable author statement /// 5518 // collagen binding // non-traceable author statement /// 8201 // heparin binding // non-traceable author statement /// 16491 // oxidoreductase activity // inferred from electronic annotation	Inflammatory_Response_Pathway // GenMAPP	1.2221	0.16301	0.35408	0.0014707	6	5	Up
214702_at	AJ276395	Hs.203717	fibronectin 1	FN1	2335	6953 // acute-phase response // inferred from electronic annotation /// 7155 // cell adhesion // non-traceable author statement /// 7169 // transmembrane receptor protein tyrosine kinase signaling pathway // non-traceable author statement /// 8152 // metabolism // inferred from electronic annotation /// 9611 // response to wounding // non-traceable author statement /// 16477 // cell migration // …	5576 // extracellular region // inferred from electronic annotation /// 5578 // extracellular matrix (sensu Metazoa) // non-traceable author statement /// 5615 // extracellular space // inferred from electronic annotation	5201 // extracellular matrix structural constituent // non-traceable author statement /// 5518 // collagen binding // non-traceable author statement /// 8201 // heparin binding // non-traceable author statement /// 16491 // oxidoreductase activity // inferred from electronic annotation	Inflammatory_Response_Pathway // GenMAPP	1.0229	0.80051	0.38293	0.00053968	6	5	Up
204682_at	NM_000428	Hs.512776	latent transforming growth factor beta binding protein 2	LTBP2	4053	74 // regulation of cell cycle // non-traceable author statement /// 6605 // protein targeting // traceable author statement /// 6858 // extracellular transport // not recorded /// 7179 // transforming growth factor beta receptor signaling pathway // traceable author statement /// 9306 // protein secretion // traceable author statement	5578 // extracellular matrix (sensu Metazoa) // traceable author statement /// 5615 // extracellular space // not recorded	5509 // calcium ion binding // inferred from electronic annotation /// 19838 // growth factor binding // inferred from electronic annotation	---	1.3352	0.017662	0.5641	7.52e-08	6	5	Up
223690_at	AF113211	Hs.512776	latent transforming growth factor beta binding protein 2	LTBP2	4053	74 // regulation of cell cycle // non-traceable author statement /// 6605 // protein targeting // traceable author statement /// 6858 // extracellular transport // not recorded /// 7179 // transforming growth factor beta receptor signaling pathway // traceable author statement /// 9306 // protein secretion // traceable author statement	5578 // extracellular matrix (sensu Metazoa) // traceable author statement /// 5615 // extracellular space // not recorded	5509 // calcium ion binding // inferred from electronic annotation /// 19838 // growth factor binding // inferred from electronic annotation	---	1.4138	0.027592	0.65831	5.76e-11	6	5	Up
202628_s_at	NM_000602	Hs.414795	serine (or cysteine) proteinase inhibitor, clade E (nexin, plasminogen activator inhibitor type 1), member 1	SERPINE1	5054	7596 // blood coagulation // traceable author statement	5615 // extracellular space // inferred from electronic annotation	4867 // serine-type endopeptidase inhibitor activity // inferred from electronic annotation /// 8243 // plasminogen activator activity // inferred from electronic annotation	TGF_Beta_Signaling_Pathway // GenMAPP /// Blood_Clotting_Cascade // GenMAPP	3.8119	7.87e-06	0.98839	5.98e-64	6	5	Up
202627_s_at	AL574210	Hs.414795	serine (or cysteine) proteinase inhibitor, clade E (nexin, plasminogen activator inhibitor type 1), member 1	SERPINE1	5054	7596 // blood coagulation // traceable author statement	5615 // extracellular space // inferred from electronic annotation	4867 // serine-type endopeptidase inhibitor activity // inferred from electronic annotation /// 8243 // plasminogen activator activity // inferred from electronic annotation	TGF_Beta_Signaling_Pathway // GenMAPP /// Blood_Clotting_Cascade // GenMAPP	2.689	3.03e-05	0.98111	5.63e-56	6	5	Up
240188_at	AW268884	Hs.482390	Transforming growth factor, beta receptor III (betaglycan, 300kDa)	TGFBR3	7049	7165 // signal transduction // non-traceable author statement /// 7179 // transforming growth factor beta receptor signaling pathway // traceable author statement /// 7275 // development // traceable author statement	16021 // integral to membrane // traceable author statement	4872 // receptor activity // not recorded /// 5539 // glycosaminoglycan binding // traceable author statement	TGF_Beta_Signaling_Pathway // GenMAPP	-1.0997	0.070307	-0.094066	0.41269	6	-5	Down
242145_at	AI380495	Hs.482390	Transforming growth factor, beta receptor III (betaglycan, 300kDa)	TGFBR3	7049	7165 // signal transduction // non-traceable author statement /// 7179 // transforming growth factor beta receptor signaling pathway // traceable author statement /// 7275 // development // traceable author statement	16021 // integral to membrane // traceable author statement	4872 // receptor activity // not recorded /// 5539 // glycosaminoglycan binding // traceable author statement	TGF_Beta_Signaling_Pathway // GenMAPP	-1.0553	0.12579	-0.10108	0.37855	6	-5	Down
204731_at	NM_003243	Hs.482390	transforming growth factor, beta receptor III (betaglycan, 300kDa)	TGFBR3	7049	7165 // signal transduction // non-traceable author statement /// 7179 // transforming growth factor beta receptor signaling pathway // traceable author statement /// 7275 // development // traceable author statement	16021 // integral to membrane // traceable author statement	4872 // receptor activity // not recorded /// 5539 // glycosaminoglycan binding // traceable author statement	TGF_Beta_Signaling_Pathway // GenMAPP	1.041	0.65621	-0.06774	0.55567	6	-5	Down
226625_at	AW193698	Hs.482390	Transforming growth factor, beta receptor III (betaglycan, 300kDa)	TGFBR3	7049	7165 // signal transduction // non-traceable author statement /// 7179 // transforming growth factor beta receptor signaling pathway // traceable author statement /// 7275 // development // traceable author statement	16021 // integral to membrane // traceable author statement	4872 // receptor activity // not recorded /// 5539 // glycosaminoglycan binding // traceable author statement	TGF_Beta_Signaling_Pathway // GenMAPP	-1.0394	0.76575	-0.065094	0.57125	6	-5	Down
203502_at	NM_001724	Hs.198365	2,3-bisphosphoglycerate mutase /// 2,3-bisphosphoglycerate mutase	BPGM	669	5975 // carbohydrate metabolism // non-traceable author statement /// 6096 // glycolysis // inferred from electronic annotation /// 7585 // respiratory gaseous exchange // traceable author statement /// 8152 // metabolism // inferred from electronic annotation	---	4082 // bisphosphoglycerate mutase activity // traceable author statement /// 4083 // bisphosphoglycerate phosphatase activity // inferred from electronic annotation /// 16787 // hydrolase activity // inferred from electronic annotation /// 16853 // isomerase activity // inferred from electronic annotation	Glycolysis / Gluconeogenesis // KEGG /// Glycolysis / Gluconeogenesis // KEGG /// Glycolysis / Gluconeogenesis // KEGG	1.3069	0.0004874	0.044916	0.69618	5	5	Up
238724_at	R63824	Hs.198365	2,3-bisphosphoglycerate mutase	BPGM	669	5975 // carbohydrate metabolism // non-traceable author statement /// 6096 // glycolysis // inferred from electronic annotation /// 7585 // respiratory gaseous exchange // traceable author statement /// 8152 // metabolism // inferred from electronic annotation	---	4082 // bisphosphoglycerate mutase activity // traceable author statement /// 4083 // bisphosphoglycerate phosphatase activity // inferred from electronic annotation /// 16787 // hydrolase activity // inferred from electronic annotation /// 16853 // isomerase activity // inferred from electronic annotation	Glycolysis / Gluconeogenesis // KEGG /// Glycolysis / Gluconeogenesis // KEGG /// Glycolysis / Gluconeogenesis // KEGG	1.0003	0.99409	0.06372	0.57942	5	5	Up
202949_s_at	NM_001450	Hs.443687	four and a half LIM domains 2	FHL2	2274	30521 // androgen receptor signaling pathway // non-traceable author statement /// 45893 // positive regulation of transcription, DNA-dependent // non-traceable author statement	5634 // nucleus // traceable author statement	3713 // transcription coactivator activity // non-traceable author statement /// 8270 // zinc ion binding // inferred from electronic annotation /// 46872 // metal ion binding // inferred from electronic annotation /// 50681 // androgen receptor binding // non-traceable author statement	---	1.6016	0.022664	0.49354	4.4e-06	5	5	Up
203153_at	NM_001548	Hs.20315	interferon-induced protein with tetratricopeptide repeats 1 /// interferon-induced protein with tetratricopeptide repeats 1	IFIT1	3434	6955 // immune response // inferred from electronic annotation	5737 // cytoplasm // non-traceable author statement	5488 // binding // inferred from electronic annotation	---	-1.2815	0.17351	-0.24199	0.032799	5	-4	Down
202431_s_at	NM_002467	Hs.202453	v-myc myelocytomatosis viral oncogene homolog (avian)	MYC	4609	6357 // regulation of transcription from RNA polymerase II promoter // traceable author statement /// 6879 // iron ion homeostasis // traceable author statement /// 7050 // cell cycle arrest // traceable author statement /// 8283 // cell proliferation // traceable author statement	5634 // nucleus // traceable author statement	3700 // transcription factor activity // traceable author statement /// 5515 // protein binding // inferred from physical interaction	Apoptosis // GenMAPP /// Apoptosis_GenMAPP // GenMAPP /// G1_to_S_cell_cycle_Reactome // GenMAPP /// Wnt_signaling // GenMAPP	-1.4236	0.04006	0.0076677	0.94688	5	-4	Down
244089_at	BF514781	Hs.202453	V-myc myelocytomatosis viral oncogene homolog (avian)	MYC	4609	6357 // regulation of transcription from RNA polymerase II promoter // traceable author statement /// 6879 // iron ion homeostasis // traceable author statement /// 7050 // cell cycle arrest // traceable author statement /// 8283 // cell proliferation // traceable author statement	5634 // nucleus // traceable author statement	3700 // transcription factor activity // traceable author statement /// 5515 // protein binding // inferred from physical interaction	Apoptosis // GenMAPP /// Apoptosis_GenMAPP // GenMAPP /// G1_to_S_cell_cycle_Reactome // GenMAPP /// Wnt_signaling // GenMAPP	1.104	0.073837	0.10936	0.34053	5	-4	Down
202149_at	AL136139	Hs.37982	neural precursor cell expressed, developmentally down-regulated 9	NEDD9	4739	74 // regulation of cell cycle // traceable author statement /// 1558 // regulation of cell growth // inferred from electronic annotation /// 7010 // cytoskeleton organization and biogenesis // non-traceable author statement /// 7067 // mitosis // inferred from electronic annotation /// 7155 // cell adhesion // non-traceable author statement /// 7165 // signal transduction // traceable author sta…	5634 // nucleus // traceable author statement /// 5737 // cytoplasm // traceable author statement /// 5819 // spindle // traceable author statement /// 5856 // cytoskeleton // inferred from electronic annotation	5515 // protein binding // inferred from physical interaction	---	1.4048	0.0084894	0.49204	4.76e-06	5	4	Up
233223_at	AK000850	Hs.37982	Neural precursor cell expressed, developmentally down-regulated 9	NEDD9	4739	74 // regulation of cell cycle // traceable author statement /// 1558 // regulation of cell growth // inferred from electronic annotation /// 7010 // cytoskeleton organization and biogenesis // non-traceable author statement /// 7067 // mitosis // inferred from electronic annotation /// 7155 // cell adhesion // non-traceable author statement /// 7165 // signal transduction // traceable author sta…	5634 // nucleus // traceable author statement /// 5737 // cytoplasm // traceable author statement /// 5819 // spindle // traceable author statement /// 5856 // cytoskeleton // inferred from electronic annotation	5515 // protein binding // inferred from physical interaction	---	1.1817	0.015346	0.5755	3.55e-08	5	4	Up
202150_s_at	U64317	Hs.37982	neural precursor cell expressed, developmentally down-regulated 9	NEDD9	4739	74 // regulation of cell cycle // traceable author statement /// 1558 // regulation of cell growth // inferred from electronic annotation /// 7010 // cytoskeleton organization and biogenesis // non-traceable author statement /// 7067 // mitosis // inferred from electronic annotation /// 7155 // cell adhesion // non-traceable author statement /// 7165 // signal transduction // traceable author sta…	5634 // nucleus // traceable author statement /// 5737 // cytoplasm // traceable author statement /// 5819 // spindle // traceable author statement /// 5856 // cytoskeleton // inferred from electronic annotation	5515 // protein binding // inferred from physical interaction	---	-1.0315	0.72173	0.31684	0.0047086	5	4	Up
205463_s_at	NM_002607	Hs.376032	platelet-derived growth factor alpha polypeptide	PDGFA	5154	74 // regulation of cell cycle // inferred from electronic annotation /// 7166 // cell surface receptor linked signal transduction // traceable author statement /// 7267 // cell-cell signaling // traceable author statement /// 8283 // cell proliferation // traceable author statement	5615 // extracellular space // not recorded /// 16020 // membrane // inferred from electronic annotation	5161 // platelet-derived growth factor receptor binding // not recorded /// 8083 // growth factor activity // inferred from electronic annotation	---	1.7479	0.0003676	0.53212	5.34e-07	5	4	Up
229830_at	AW205919	Hs.376032	Platelet-derived growth factor alpha polypeptide	PDGFA	5154	74 // regulation of cell cycle // inferred from electronic annotation /// 7166 // cell surface receptor linked signal transduction // traceable author statement /// 7267 // cell-cell signaling // traceable author statement /// 8283 // cell proliferation // traceable author statement	5615 // extracellular space // not recorded /// 16020 // membrane // inferred from electronic annotation	5161 // platelet-derived growth factor receptor binding // not recorded /// 8083 // growth factor activity // inferred from electronic annotation	---	1.6328	0.0029606	0.57119	4.73e-08	5	4	Up
216867_s_at	X03795	Hs.376032	platelet-derived growth factor alpha polypeptide	PDGFA	5154	74 // regulation of cell cycle // inferred from electronic annotation /// 7166 // cell surface receptor linked signal transduction // traceable author statement /// 7267 // cell-cell signaling // traceable author statement /// 8283 // cell proliferation // traceable author statement	5615 // extracellular space // not recorded /// 16020 // membrane // inferred from electronic annotation	5161 // platelet-derived growth factor receptor binding // not recorded /// 8083 // growth factor activity // inferred from electronic annotation	---	1.0266	0.8371	0.24257	0.032371	5	4	Up
226417_at	BE467004	Hs.502876	Ras homolog gene family, member B	RHOB	388	1525 // angiogenesis // inferred from electronic annotation /// 6927 // programmed cell death, transformed cells // inferred from sequence or structural similarity /// 7049 // cell cycle // inferred from electronic annotation /// 7155 // cell adhesion // inferred from sequence or structural similarity /// 7264 // small GTPase mediated signal transduction // inferred from electronic annotation ///…	5634 // nucleus // inferred from sequence or structural similarity /// 5886 // plasma membrane // inferred from direct assay /// 10008 // endosome membrane // inferred from direct assay	166 // nucleotide binding // inferred from electronic annotation /// 5515 // protein binding // inferred from electronic annotation /// 5525 // GTP binding // traceable author statement	---	-1.1222	0.044074	-0.016931	0.88303	5	4	Up
212099_at	AI263909	Hs.502876	ras homolog gene family, member B	RHOB	388	1525 // angiogenesis // inferred from electronic annotation /// 6927 // programmed cell death, transformed cells // inferred from sequence or structural similarity /// 7049 // cell cycle // inferred from electronic annotation /// 7155 // cell adhesion // inferred from sequence or structural similarity /// 7264 // small GTPase mediated signal transduction // inferred from electronic annotation ///…	5634 // nucleus // inferred from sequence or structural similarity /// 5886 // plasma membrane // inferred from direct assay /// 10008 // endosome membrane // inferred from direct assay	166 // nucleotide binding // inferred from electronic annotation /// 5515 // protein binding // inferred from electronic annotation /// 5525 // GTP binding // traceable author statement	---	-1.1078	0.18328	0.018695	0.87094	5	4	Up
204790_at	NM_005904	Hs.465087	SMAD, mothers against DPP homolog 7 (Drosophila)	SMAD7	4092	6350 // transcription // inferred from electronic annotation /// 6355 // regulation of transcription, DNA-dependent // inferred from electronic annotation /// 6950 // response to stress // traceable author statement /// 7179 // transforming growth factor beta receptor signaling pathway // traceable author statement	5622 // intracellular // inferred from electronic annotation	5076 // receptor signaling protein serine/threonine kinase signaling protein activity // not recorded /// 5515 // protein binding // traceable author statement /// 30617 // transforming growth factor beta receptor, inhibitory cytoplasmic mediator activity // traceable author statement	TGF_Beta_Signaling_Pathway // GenMAPP	-1.3189	0.0080516	-0.32482	0.0037138	5	4	Up
203313_s_at	NM_003244	Hs.373550	TGFB-induced factor (TALE family homeobox)	TGIF	7050	122 // negative regulation of transcription from RNA polymerase II promoter // traceable author statement /// 6355 // regulation of transcription, DNA-dependent // inferred from electronic annotation /// 7275 // development // traceable author statement	5634 // nucleus // inferred from electronic annotation /// 5634 // nucleus // not recorded	3700 // transcription factor activity // inferred from electronic annotation /// 3700 // transcription factor activity // traceable author statement /// 3714 // transcription corepressor activity // traceable author statement	TGF_Beta_Signaling_Pathway // GenMAPP	2.2196	1.11e-08	0.57082	4.85e-08	5	2	Up
244858_at	BF507848	Hs.373550	TGFB-induced factor (TALE family homeobox)	TGIF	7050	122 // negative regulation of transcription from RNA polymerase II promoter // traceable author statement /// 6355 // regulation of transcription, DNA-dependent // inferred from electronic annotation /// 7275 // development // traceable author statement	5634 // nucleus // inferred from electronic annotation /// 5634 // nucleus // not recorded	3700 // transcription factor activity // inferred from electronic annotation /// 3700 // transcription factor activity // traceable author statement /// 3714 // transcription corepressor activity // traceable author statement	TGF_Beta_Signaling_Pathway // GenMAPP	-1.0486	0.50037	0.15137	0.18587	5	2	Up
201149_s_at	U67195	Hs.297324	tissue inhibitor of metalloproteinase 3 (Sorsby fundus dystrophy, pseudoinflammatory)	TIMP3	7078	7169 // transmembrane receptor protein tyrosine kinase signaling pathway // non-traceable author statement /// 7600 // sensory perception // inferred from electronic annotation /// 7601 // visual perception // inferred from electronic annotation /// 8624 // induction of apoptosis by extracellular signals // non-traceable author statement	5578 // extracellular matrix (sensu Metazoa) // inferred from electronic annotation /// 5578 // extracellular matrix (sensu Metazoa) // non-traceable author statement	4857 // enzyme inhibitor activity // inferred from electronic annotation /// 8191 // metalloendopeptidase inhibitor activity // not recorded	Matrix_Metalloproteinases // GenMAPP	-1.9554	5.18e-05	-0.059536	0.60461	5	2	Up
201148_s_at	AW338933	Hs.297324	tissue inhibitor of metalloproteinase 3 (Sorsby fundus dystrophy, pseudoinflammatory)	TIMP3	7078	7169 // transmembrane receptor protein tyrosine kinase signaling pathway // non-traceable author statement /// 7600 // sensory perception // inferred from electronic annotation /// 7601 // visual perception // inferred from electronic annotation /// 8624 // induction of apoptosis by extracellular signals // non-traceable author statement	5578 // extracellular matrix (sensu Metazoa) // inferred from electronic annotation /// 5578 // extracellular matrix (sensu Metazoa) // non-traceable author statement	4857 // enzyme inhibitor activity // inferred from electronic annotation /// 8191 // metalloendopeptidase inhibitor activity // not recorded	Matrix_Metalloproteinases // GenMAPP	-1.3273	0.00738	0.018898	0.86956	5	2	Up
201150_s_at	NM_000362	Hs.297324	tissue inhibitor of metalloproteinase 3 (Sorsby fundus dystrophy, pseudoinflammatory)	TIMP3	7078	7169 // transmembrane receptor protein tyrosine kinase signaling pathway // non-traceable author statement /// 7600 // sensory perception // inferred from electronic annotation /// 7601 // visual perception // inferred from electronic annotation /// 8624 // induction of apoptosis by extracellular signals // non-traceable author statement	5578 // extracellular matrix (sensu Metazoa) // inferred from electronic annotation /// 5578 // extracellular matrix (sensu Metazoa) // non-traceable author statement	4857 // enzyme inhibitor activity // inferred from electronic annotation /// 8191 // metalloendopeptidase inhibitor activity // not recorded	Matrix_Metalloproteinases // GenMAPP	-1.2634	0.036106	-0.037533	0.74424	5	2	Up
201147_s_at	BF347089	Hs.297324	tissue inhibitor of metalloproteinase 3 (Sorsby fundus dystrophy, pseudoinflammatory)	TIMP3	7078	7169 // transmembrane receptor protein tyrosine kinase signaling pathway // non-traceable author statement /// 7600 // sensory perception // inferred from electronic annotation /// 7601 // visual perception // inferred from electronic annotation /// 8624 // induction of apoptosis by extracellular signals // non-traceable author statement	5578 // extracellular matrix (sensu Metazoa) // inferred from electronic annotation /// 5578 // extracellular matrix (sensu Metazoa) // non-traceable author statement	4857 // enzyme inhibitor activity // inferred from electronic annotation /// 8191 // metalloendopeptidase inhibitor activity // not recorded	Matrix_Metalloproteinases // GenMAPP	-1.27	0.075647	0.035946	0.75471	5	2	Up
210461_s_at	BC002448	Hs.438236	actin binding LIM protein 1	ABLIM1	3983	7010 // cytoskeleton organization and biogenesis // inferred from electronic annotation /// 7601 // visual perception // traceable author statement /// 9887 // organogenesis // traceable author statement	15629 // actin cytoskeleton // traceable author statement	3779 // actin binding // inferred from electronic annotation /// 3779 // actin binding // traceable author statement /// 8270 // zinc ion binding // inferred from electronic annotation /// 46872 // metal ion binding // inferred from electronic annotation	---	-1.4858	0.00012018	-0.0093536	0.93522	4	2	Up
200965_s_at	NM_006720	Hs.438236	actin binding LIM protein 1	ABLIM1	3983	7010 // cytoskeleton organization and biogenesis // inferred from electronic annotation /// 7601 // visual perception // traceable author statement /// 9887 // organogenesis // traceable author statement	15629 // actin cytoskeleton // traceable author statement	3779 // actin binding // inferred from electronic annotation /// 3779 // actin binding // traceable author statement /// 8270 // zinc ion binding // inferred from electronic annotation /// 46872 // metal ion binding // inferred from electronic annotation	---	-1.3347	0.0028317	-0.47877	9.25e-06	4	2	Up
208637_x_at	BC003576	Hs.509765	actinin, alpha 1	ACTN1	87	---	15629 // actin cytoskeleton // traceable author statement	3779 // actin binding // inferred from electronic annotation /// 5200 // structural constituent of cytoskeleton // traceable author statement /// 5509 // calcium ion binding // inferred from electronic annotation	---	2.1453	1.77e-05	0.71576	1.78e-13	4	4	Up
208636_at	AI082078	Hs.509765	Actinin, alpha 1	ACTN1	87	---	15629 // actin cytoskeleton // traceable author statement	3779 // actin binding // inferred from electronic annotation /// 5200 // structural constituent of cytoskeleton // traceable author statement /// 5509 // calcium ion binding // inferred from electronic annotation	---	2.0546	1.97e-05	0.639	3.06e-10	4	4	Up
211160_x_at	M95178	Hs.509765	actinin, alpha 1	ACTN1	87	---	15629 // actin cytoskeleton // traceable author statement	3779 // actin binding // inferred from electronic annotation /// 5200 // structural constituent of cytoskeleton // traceable author statement /// 5509 // calcium ion binding // inferred from electronic annotation	---	2.4514	4.29e-05	0.67223	1.6e-11	4	4	Up
237401_at	BF062666	Hs.509765	Actinin, alpha 1	ACTN1	87	---	15629 // actin cytoskeleton // traceable author statement	3779 // actin binding // inferred from electronic annotation /// 5200 // structural constituent of cytoskeleton // traceable author statement /// 5509 // calcium ion binding // inferred from electronic annotation	---	-1.1664	0.0037853	0.042474	0.71195	4	4	Up
228215_at	AW149374	Hs.501012	Adducin 3 (gamma)	ADD3	120	---	5856 // cytoskeleton // inferred from electronic annotation /// 16020 // membrane // traceable author statement	5200 // structural constituent of cytoskeleton // traceable author statement /// 5516 // calmodulin binding // inferred from electronic annotation	---	-1.3496	6.48e-05	-0.075171	0.51305	4	-4	Down
201753_s_at	NM_019903	Hs.501012	adducin 3 (gamma)	ADD3	120	---	5856 // cytoskeleton // inferred from electronic annotation /// 16020 // membrane // traceable author statement	5200 // structural constituent of cytoskeleton // traceable author statement /// 5516 // calmodulin binding // inferred from electronic annotation	---	-1.3102	0.014415	-0.43444	7.06e-05	4	-4	Down
205882_x_at	AI818488	Hs.501012	adducin 3 (gamma)	ADD3	120	---	5856 // cytoskeleton // inferred from electronic annotation /// 16020 // membrane // traceable author statement	5200 // structural constituent of cytoskeleton // traceable author statement /// 5516 // calmodulin binding // inferred from electronic annotation	---	-1.302	0.017861	-0.39275	0.00037553	4	-4	Down
239171_at	AA766886	Hs.501012	Adducin 3 (gamma)	ADD3	120	---	5856 // cytoskeleton // inferred from electronic annotation /// 16020 // membrane // traceable author statement	5200 // structural constituent of cytoskeleton // traceable author statement /// 5516 // calmodulin binding // inferred from electronic annotation	---	-1.192	0.026941	-0.2022	0.075844	4	-4	Down
201752_s_at	AI763123	Hs.501012	adducin 3 (gamma)	ADD3	120	---	5856 // cytoskeleton // inferred from electronic annotation /// 16020 // membrane // traceable author statement	5200 // structural constituent of cytoskeleton // traceable author statement /// 5516 // calmodulin binding // inferred from electronic annotation	---	-1.3009	0.020336	-0.40385	0.00024578	4	-4	Down
201034_at	BE545756	Hs.501012	adducin 3 (gamma)	ADD3	120	---	5856 // cytoskeleton // inferred from electronic annotation /// 16020 // membrane // traceable author statement	5200 // structural constituent of cytoskeleton // traceable author statement /// 5516 // calmodulin binding // inferred from electronic annotation	---	-1.1642	0.1287	-0.41237	0.00017577	4	-4	Down
209122_at	BC005127	Hs.3416	adipose differentiation-related protein	ADFP	123	---	5576 // extracellular region // traceable author statement /// 5783 // endoplasmic reticulum // traceable author statement /// 5811 // lipid particle // traceable author statement /// 16020 // membrane // inferred from electronic annotation	---	---	3.0347	2.55e-07	0.73001	3.38e-14	4	2	Up
212077_at	AL583520	Hs.490203	caldesmon 1	CALD1	800	6936 // muscle contraction // inferred from electronic annotation /// 7517 // muscle development // inferred from electronic annotation	5856 // cytoskeleton // traceable author statement	3779 // actin binding // traceable author statement /// 5516 // calmodulin binding // traceable author statement /// 5523 // tropomyosin binding // traceable author statement /// 17022 // myosin binding // inferred from electronic annotation	---	1.6802	6.33e-06	0.63651	3.77e-10	4	4	Up
201616_s_at	AL577531	Hs.490203	caldesmon 1	CALD1	800	6936 // muscle contraction // inferred from electronic annotation /// 7517 // muscle development // inferred from electronic annotation	5856 // cytoskeleton // traceable author statement	3779 // actin binding // traceable author statement /// 5516 // calmodulin binding // traceable author statement /// 5523 // tropomyosin binding // traceable author statement /// 17022 // myosin binding // inferred from electronic annotation	---	1.754	8.64e-05	0.64877	1.33e-10	4	4	Up
201615_x_at	AI685060	Hs.490203	caldesmon 1	CALD1	800	6936 // muscle contraction // inferred from electronic annotation /// 7517 // muscle development // inferred from electronic annotation	5856 // cytoskeleton // traceable author statement	3779 // actin binding // traceable author statement /// 5516 // calmodulin binding // traceable author statement /// 5523 // tropomyosin binding // traceable author statement /// 17022 // myosin binding // inferred from electronic annotation	---	1.5852	0.00076746	0.62209	1.21e-09	4	4	Up
205525_at	NM_018495	Hs.490203	caldesmon 1	CALD1	800	6936 // muscle contraction // inferred from electronic annotation /// 7517 // muscle development // inferred from electronic annotation	5856 // cytoskeleton // traceable author statement	3779 // actin binding // traceable author statement /// 5516 // calmodulin binding // traceable author statement /// 5523 // tropomyosin binding // traceable author statement /// 17022 // myosin binding // inferred from electronic annotation	---	1.2482	0.0076075	0.29659	0.0083699	4	4	Up
235834_at	BF063186	Hs.490203	Caldesmon 1	CALD1	800	6936 // muscle contraction // inferred from electronic annotation /// 7517 // muscle development // inferred from electronic annotation	5856 // cytoskeleton // traceable author statement	3779 // actin binding // traceable author statement /// 5516 // calmodulin binding // traceable author statement /// 5523 // tropomyosin binding // traceable author statement /// 17022 // myosin binding // inferred from electronic annotation	---	1.5277	0.0097306	0.46787	1.57e-05	4	4	Up
231881_at	AU145225	Hs.490203	caldesmon 1	CALD1	800	6936 // muscle contraction // inferred from electronic annotation /// 7517 // muscle development // inferred from electronic annotation	5856 // cytoskeleton // traceable author statement	3779 // actin binding // traceable author statement /// 5516 // calmodulin binding // traceable author statement /// 5523 // tropomyosin binding // traceable author statement /// 17022 // myosin binding // inferred from electronic annotation	---	-1.2446	0.019722	0.15377	0.1789	4	4	Up
215199_at	AU147402	Hs.490203	caldesmon 1	CALD1	800	6936 // muscle contraction // inferred from electronic annotation /// 7517 // muscle development // inferred from electronic annotation	5856 // cytoskeleton // traceable author statement	3779 // actin binding // traceable author statement /// 5516 // calmodulin binding // traceable author statement /// 5523 // tropomyosin binding // traceable author statement /// 17022 // myosin binding // inferred from electronic annotation	---	1.136	0.066924	0.5072	2.15e-06	4	4	Up
201617_x_at	NM_004342	Hs.490203	caldesmon 1	CALD1	800	6936 // muscle contraction // inferred from electronic annotation /// 7517 // muscle development // inferred from electronic annotation	5856 // cytoskeleton // traceable author statement	3779 // actin binding // traceable author statement /// 5516 // calmodulin binding // traceable author statement /// 5523 // tropomyosin binding // traceable author statement /// 17022 // myosin binding // inferred from electronic annotation	---	1.2705	0.10738	0.4783	9.47e-06	4	4	Up
214880_x_at	D90453	Hs.490203	caldesmon 1	CALD1	800	6936 // muscle contraction // inferred from electronic annotation /// 7517 // muscle development // inferred from electronic annotation	5856 // cytoskeleton // traceable author statement	3779 // actin binding // traceable author statement /// 5516 // calmodulin binding // traceable author statement /// 5523 // tropomyosin binding // traceable author statement /// 17022 // myosin binding // inferred from electronic annotation	---	1.1855	0.25514	0.44015	5.52e-05	4	4	Up
215198_s_at	AU147402	Hs.490203	caldesmon 1	CALD1	800	6936 // muscle contraction // inferred from electronic annotation /// 7517 // muscle development // inferred from electronic annotation	5856 // cytoskeleton // traceable author statement	3779 // actin binding // traceable author statement /// 5516 // calmodulin binding // traceable author statement /// 5523 // tropomyosin binding // traceable author statement /// 17022 // myosin binding // inferred from electronic annotation	---	1.0828	0.37326	0.35767	0.0013047	4	4	Up
243084_at	AA705063	Hs.490203	caldesmon 1	CALD1	800	6936 // muscle contraction // inferred from electronic annotation /// 7517 // muscle development // inferred from electronic annotation	5856 // cytoskeleton // traceable author statement	3779 // actin binding // traceable author statement /// 5516 // calmodulin binding // traceable author statement /// 5523 // tropomyosin binding // traceable author statement /// 17022 // myosin binding // inferred from electronic annotation	---	1.0286	0.68591	0.44522	4.42e-05	4	4	Up
231259_s_at	BE467688	Hs.376071	Cyclin D2	CCND2	894	74 // regulation of cell cycle // non-traceable author statement /// 51301 // cell division // inferred from electronic annotation	5634 // nucleus // inferred from electronic annotation	---	Cell_cycle_KEGG // GenMAPP /// G1_to_S_cell_cycle_Reactome // GenMAPP /// Ovarian_Infertility_Genes // GenMAPP /// Wnt_signaling // GenMAPP	-1.1969	0.0035087	-0.093829	0.41387	4	-2	Down
200952_s_at	AI635187	Hs.376071	cyclin D2	CCND2	894	74 // regulation of cell cycle // non-traceable author statement /// 51301 // cell division // inferred from electronic annotation	5634 // nucleus // inferred from electronic annotation	---	Cell_cycle_KEGG // GenMAPP /// G1_to_S_cell_cycle_Reactome // GenMAPP /// Ovarian_Infertility_Genes // GenMAPP /// Wnt_signaling // GenMAPP	-1.3461	0.063662	-0.080459	0.48377	4	-2	Down
200953_s_at	NM_001759	Hs.376071	cyclin D2	CCND2	894	74 // regulation of cell cycle // non-traceable author statement /// 51301 // cell division // inferred from electronic annotation	5634 // nucleus // inferred from electronic annotation	---	Cell_cycle_KEGG // GenMAPP /// G1_to_S_cell_cycle_Reactome // GenMAPP /// Ovarian_Infertility_Genes // GenMAPP /// Wnt_signaling // GenMAPP	1.1419	0.18989	0.022514	0.84488	4	-2	Down
200951_s_at	AW026491	Hs.376071	cyclin D2	CCND2	894	74 // regulation of cell cycle // non-traceable author statement /// 51301 // cell division // inferred from electronic annotation	5634 // nucleus // inferred from electronic annotation	---	Cell_cycle_KEGG // GenMAPP /// G1_to_S_cell_cycle_Reactome // GenMAPP /// Ovarian_Infertility_Genes // GenMAPP /// Wnt_signaling // GenMAPP	-1.1169	0.5723	0.075786	0.5096	4	-2	Down
213183_s_at	N95363	Hs.106070	Cyclin-dependent kinase inhibitor 1C (p57, Kip2)	CDKN1C	1028	79 // regulation of cyclin dependent protein kinase activity // traceable author statement /// 80 // G1 phase of mitotic cell cycle // traceable author statement /// 7049 // cell cycle // inferred from electronic annotation /// 7050 // cell cycle arrest // traceable author statement /// 8285 // negative regulation of cell proliferation // traceable author statement /// 45786 // negative regulatio…	5634 // nucleus // inferred from electronic annotation	4861 // cyclin-dependent protein kinase inhibitor activity // traceable author statement	G1_to_S_cell_cycle_Reactome // GenMAPP	1.1424	0.41702	-0.058068	0.61357	4	-1	Down
219533_at	NM_000076	Hs.106070	cyclin-dependent kinase inhibitor 1C (p57, Kip2)	CDKN1C	1028	79 // regulation of cyclin dependent protein kinase activity // traceable author statement /// 80 // G1 phase of mitotic cell cycle // traceable author statement /// 7049 // cell cycle // inferred from electronic annotation /// 7050 // cell cycle arrest // traceable author statement /// 8285 // negative regulation of cell proliferation // traceable author statement /// 45786 // negative regulatio…	5634 // nucleus // inferred from electronic annotation	4861 // cyclin-dependent protein kinase inhibitor activity // traceable author statement	G1_to_S_cell_cycle_Reactome // GenMAPP	-1.0344	0.64798	-0.15739	0.16876	4	-1	Down
219534_x_at	NM_000076	Hs.106070	cyclin-dependent kinase inhibitor 1C (p57, Kip2)	CDKN1C	1028	79 // regulation of cyclin dependent protein kinase activity // traceable author statement /// 80 // G1 phase of mitotic cell cycle // traceable author statement /// 7049 // cell cycle // inferred from electronic annotation /// 7050 // cell cycle arrest // traceable author statement /// 8285 // negative regulation of cell proliferation // traceable author statement /// 45786 // negative regulatio…	5634 // nucleus // inferred from electronic annotation	4861 // cyclin-dependent protein kinase inhibitor activity // traceable author statement	G1_to_S_cell_cycle_Reactome // GenMAPP	1.0979	0.64366	-0.091828	0.42394	4	-1	Down
216894_x_at	D64137	Hs.106070	cyclin-dependent kinase inhibitor 1C (p57, Kip2)	CDKN1C	1028	79 // regulation of cyclin dependent protein kinase activity // traceable author statement /// 80 // G1 phase of mitotic cell cycle // traceable author statement /// 7049 // cell cycle // inferred from electronic annotation /// 7050 // cell cycle arrest // traceable author statement /// 8285 // negative regulation of cell proliferation // traceable author statement /// 45786 // negative regulatio…	5634 // nucleus // inferred from electronic annotation	4861 // cyclin-dependent protein kinase inhibitor activity // traceable author statement	G1_to_S_cell_cycle_Reactome // GenMAPP	1.0928	0.67138	-0.07036	0.54045	4	-1	Down
213182_x_at	R78668	Hs.106070	cyclin-dependent kinase inhibitor 1C (p57, Kip2)	CDKN1C	1028	79 // regulation of cyclin dependent protein kinase activity // traceable author statement /// 80 // G1 phase of mitotic cell cycle // traceable author statement /// 7049 // cell cycle // inferred from electronic annotation /// 7050 // cell cycle arrest // traceable author statement /// 8285 // negative regulation of cell proliferation // traceable author statement /// 45786 // negative regulatio…	5634 // nucleus // inferred from electronic annotation	4861 // cyclin-dependent protein kinase inhibitor activity // traceable author statement	G1_to_S_cell_cycle_Reactome // GenMAPP	1.0889	0.68844	-0.11868	0.30072	4	-1	Down
213348_at	N33167	Hs.106070	Cyclin-dependent kinase inhibitor 1C (p57, Kip2)	CDKN1C	1028	79 // regulation of cyclin dependent protein kinase activity // traceable author statement /// 80 // G1 phase of mitotic cell cycle // traceable author statement /// 7049 // cell cycle // inferred from electronic annotation /// 7050 // cell cycle arrest // traceable author statement /// 8285 // negative regulation of cell proliferation // traceable author statement /// 45786 // negative regulatio…	5634 // nucleus // inferred from electronic annotation	4861 // cyclin-dependent protein kinase inhibitor activity // traceable author statement	G1_to_S_cell_cycle_Reactome // GenMAPP	1.0464	0.74998	-0.16208	0.15628	4	-1	Down
211980_at	AI922605	Hs.17441	collagen, type IV, alpha 1	COL4A1	1282	6817 // phosphate transport // inferred from electronic annotation	5581 // collagen // inferred from electronic annotation /// 5587 // collagen type IV // not recorded /// 5737 // cytoplasm // inferred from electronic annotation	5201 // extracellular matrix structural constituent // inferred from electronic annotation	---	3.1103	1.73e-07	0.61577	1.97e-09	4	3	Up
211981_at	NM_001845	Hs.17441	collagen, type IV, alpha 1	COL4A1	1282	6817 // phosphate transport // inferred from electronic annotation	5581 // collagen // inferred from electronic annotation /// 5587 // collagen type IV // not recorded /// 5737 // cytoplasm // inferred from electronic annotation	5201 // extracellular matrix structural constituent // inferred from electronic annotation	---	5.91	6.41e-06	0.59038	1.28e-08	4	3	Up
233652_at	AK000903	Hs.17441	Collagen, type IV, alpha 1	COL4A1	1282	6817 // phosphate transport // inferred from electronic annotation	5581 // collagen // inferred from electronic annotation /// 5587 // collagen type IV // not recorded /// 5737 // cytoplasm // inferred from electronic annotation	5201 // extracellular matrix structural constituent // inferred from electronic annotation	---	-1.0359	0.59707	0.1303	0.25551	4	3	Up
204470_at	NM_001511	Hs.789	chemokine (C-X-C motif) ligand 1 (melanoma growth stimulating activity, alpha)	CXCL1	2919	6935 // chemotaxis // traceable author statement /// 6954 // inflammatory response // traceable author statement /// 7186 // G-protein coupled receptor protein signaling pathway // traceable author statement /// 7242 // intracellular signaling cascade // traceable author statement /// 7399 // neurogenesis // traceable author statement /// 8283 // cell proliferation // traceable author statement /…	5615 // extracellular space // traceable author statement	8009 // chemokine activity // traceable author statement /// 8047 // enzyme activator activity // traceable author statement /// 8083 // growth factor activity // inferred from electronic annotation	---	1.2678	0.12922	0.59828	7.27e-09	4	-2	Down
218995_s_at	NM_001955	Hs.506423	endothelin 1	EDN1	1906	7165 // signal transduction // traceable author statement /// 7267 // cell-cell signaling // not recorded /// 8217 // regulation of blood pressure // not recorded /// 8284 // positive regulation of cell proliferation // traceable author statement /// 9405 // pathogenesis // inferred from electronic annotation /// 19229 // regulation of vasoconstriction // inferred from electronic annotation	5615 // extracellular space // traceable author statement /// 5625 // soluble fraction // traceable author statement	5179 // hormone activity // traceable author statement	Prostaglandin_synthesis_regulation // GenMAPP	-1.1711	0.019521	0.050949	0.65777	4	3	Up
242784_at	AV646177	Hs.517296	V-ets erythroblastosis virus E26 oncogene homolog 2 (avian)	ETS2	2114	1501 // skeletal development // traceable author statement /// 6355 // regulation of transcription, DNA-dependent // inferred from electronic annotation	5634 // nucleus // inferred from electronic annotation	3700 // transcription factor activity // non-traceable author statement	Smooth_muscle_contraction // GenMAPP	-1.1747	0.032148	0.26061	0.021196	4	2	Up
241193_at	AI797080	Hs.517296	V-ets erythroblastosis virus E26 oncogene homolog 2 (avian)	ETS2	2114	1501 // skeletal development // traceable author statement /// 6355 // regulation of transcription, DNA-dependent // inferred from electronic annotation	5634 // nucleus // inferred from electronic annotation	3700 // transcription factor activity // non-traceable author statement	Smooth_muscle_contraction // GenMAPP	-1.1392	0.077779	0.22372	0.048953	4	2	Up
201328_at	AL575509	Hs.517296	v-ets erythroblastosis virus E26 oncogene homolog 2 (avian)	ETS2	2114	1501 // skeletal development // traceable author statement /// 6355 // regulation of transcription, DNA-dependent // inferred from electronic annotation	5634 // nucleus // inferred from electronic annotation	3700 // transcription factor activity // non-traceable author statement	Smooth_muscle_contraction // GenMAPP	-1.1033	0.23135	0.072485	0.52826	4	2	Up
201329_s_at	NM_005239	Hs.517296	v-ets erythroblastosis virus E26 oncogene homolog 2 (avian)	ETS2	2114	1501 // skeletal development // traceable author statement /// 6355 // regulation of transcription, DNA-dependent // inferred from electronic annotation	5634 // nucleus // inferred from electronic annotation	3700 // transcription factor activity // non-traceable author statement	Smooth_muscle_contraction // GenMAPP	-1.0911	0.36122	0.26367	0.019674	4	2	Up
200696_s_at	NM_000177	Hs.522373	gelsolin (amyloidosis, Finnish type)	GSN	2934	30041 // actin filament polymerization // inferred from direct assay /// 51014 // actin filament severing // inferred from direct assay /// 51016 // barbed-end actin filament capping // traceable author statement	5576 // extracellular region // inferred from direct assay /// 5576 // extracellular region // non-traceable author statement /// 5829 // cytosol // inferred from direct assay /// 15629 // actin cytoskeleton // traceable author statement	3779 // actin binding // inferred from electronic annotation /// 5509 // calcium ion binding // traceable author statement	---	1.4452	0.0053383	0.2863	0.011048	4	2	Up
214040_s_at	BE675337	Hs.522373	gelsolin (amyloidosis, Finnish type)	GSN	2934	30041 // actin filament polymerization // inferred from direct assay /// 51014 // actin filament severing // inferred from direct assay /// 51016 // barbed-end actin filament capping // traceable author statement	5576 // extracellular region // inferred from direct assay /// 5576 // extracellular region // non-traceable author statement /// 5829 // cytosol // inferred from direct assay /// 15629 // actin cytoskeleton // traceable author statement	3779 // actin binding // inferred from electronic annotation /// 5509 // calcium ion binding // traceable author statement	---	1.2179	0.34866	0.23682	0.03684	4	2	Up
202967_at	NM_001512	Hs.485557	glutathione S-transferase A4	GSTA4	2941	6950 // response to stress // not recorded /// 8152 // metabolism // inferred from electronic annotation	---	4364 // glutathione transferase activity // traceable author statement /// 16740 // transferase activity // inferred from electronic annotation	Glutathione metabolism // KEGG	-1.2391	0.0040163	-0.58984	1.33e-08	4	-4	Down
235405_at	N79662	Hs.485557	glutathione S-transferase A4	GSTA4	2941	6950 // response to stress // not recorded /// 8152 // metabolism // inferred from electronic annotation	---	4364 // glutathione transferase activity // traceable author statement /// 16740 // transferase activity // inferred from electronic annotation	Glutathione metabolism // KEGG	-1.1418	0.084931	-0.48454	6.95e-06	4	-4	Down
201565_s_at	NM_002166	Hs.180919	inhibitor of DNA binding 2, dominant negative helix-loop-helix protein	ID2	3398	7275 // development // traceable author statement /// 45449 // regulation of transcription // inferred from electronic annotation	5634 // nucleus // inferred from electronic annotation	30528 // transcription regulator activity // inferred from electronic annotation	---	1.0812	0.31646	0.033113	0.7735	4	-2	Down
207826_s_at	NM_002167	Hs.76884	inhibitor of DNA binding 3, dominant negative helix-loop-helix protein	ID3	3399	7275 // development // traceable author statement /// 45449 // regulation of transcription // inferred from electronic annotation	5634 // nucleus // inferred from electronic annotation	3714 // transcription corepressor activity // traceable author statement /// 30528 // transcription regulator activity // inferred from electronic annotation	---	-1.0315	0.87787	-0.10168	0.37571	4	-4	Down
201631_s_at	NM_003897	Hs.76095	immediate early response 3	IER3	8870	6915 // apoptosis // traceable author statement /// 6916 // anti-apoptosis // non-traceable author statement /// 6916 // anti-apoptosis // traceable author statement /// 9653 // morphogenesis // traceable author statement	16021 // integral to membrane // inferred from electronic annotation	---	---	1.5438	0.0082442	0.58406	1.99e-08	4	4	Up
210095_s_at	M31159	Hs.450230	insulin-like growth factor binding protein 3	IGFBP3	3486	1558 // regulation of cell growth // inferred from electronic annotation /// 9968 // negative regulation of signal transduction // non-traceable author statement /// 43065 // positive regulation of apoptosis // inferred from mutant phenotype /// 45663 // positive regulation of myoblast differentiation // inferred from direct assay	5576 // extracellular region // inferred from electronic annotation /// 5576 // extracellular region // non-traceable author statement	5520 // insulin-like growth factor binding // inferred from electronic annotation /// 5520 // insulin-like growth factor binding // non-traceable author statement /// 8160 // protein tyrosine phosphatase activator activity // inferred from direct assay /// 46872 // metal ion binding // non-traceable author statement	Smooth_muscle_contraction // GenMAPP	1.8118	0.0053124	0.68165	6.44e-12	4	-1	Down
212143_s_at	BF340228	Hs.450230	insulin-like growth factor binding protein 3	IGFBP3	3486	1558 // regulation of cell growth // inferred from electronic annotation /// 9968 // negative regulation of signal transduction // non-traceable author statement /// 43065 // positive regulation of apoptosis // inferred from mutant phenotype /// 45663 // positive regulation of myoblast differentiation // inferred from direct assay	5576 // extracellular region // inferred from electronic annotation /// 5576 // extracellular region // non-traceable author statement	5520 // insulin-like growth factor binding // inferred from electronic annotation /// 5520 // insulin-like growth factor binding // non-traceable author statement /// 8160 // protein tyrosine phosphatase activator activity // inferred from direct assay /// 46872 // metal ion binding // non-traceable author statement	Smooth_muscle_contraction // GenMAPP	1.6984	0.026556	0.66084	4.58e-11	4	-1	Down
205227_at	NM_002182	Hs.478673	interleukin 1 receptor accessory protein	IL1RAP	3556	6461 // protein complex assembly // traceable author statement /// 6954 // inflammatory response // traceable author statement	5887 // integral to plasma membrane // traceable author statement /// 16020 // membrane // inferred from electronic annotation	4888 // transmembrane receptor activity // inferred from electronic annotation /// 4908 // interleukin-1 receptor activity // inferred from electronic annotation	---	2.0838	0.0022225	0.62966	6.6e-10	4	4	Up
210233_at	AF167343	Hs.478673	interleukin 1 receptor accessory protein	IL1RAP	3556	6461 // protein complex assembly // traceable author statement /// 6954 // inflammatory response // traceable author statement	5887 // integral to plasma membrane // traceable author statement /// 16020 // membrane // inferred from electronic annotation	4888 // transmembrane receptor activity // inferred from electronic annotation /// 4908 // interleukin-1 receptor activity // inferred from electronic annotation	---	1.1533	0.16466	0.48416	7.09e-06	4	4	Up
211945_s_at	BG500301	Hs.429052	integrin, beta 1 (fibronectin receptor, beta polypeptide, antigen CD29 includes MDF2, MSK12)	ITGB1	3688	6968 // cellular defense response // traceable author statement /// 7156 // homophilic cell adhesion // traceable author statement /// 7160 // cell-matrix adhesion // inferred from electronic annotation /// 7229 // integrin-mediated signaling pathway // inferred from electronic annotation	8305 // integrin complex // non-traceable author statement /// 16021 // integral to membrane // inferred from electronic annotation	4872 // receptor activity // inferred from electronic annotation /// 5515 // protein binding // inferred from physical interaction /// 46982 // protein heterodimerization activity // non-traceable author statement	Integrin-mediated_cell_adhesion_KEGG // GenMAPP	1.5734	3.35e-07	0.65338	8.92e-11	4	3	Up
216190_x_at	AA215854	Hs.429052	integrin, beta 1 (fibronectin receptor, beta polypeptide, antigen CD29 includes MDF2, MSK12)	ITGB1	3688	6968 // cellular defense response // traceable author statement /// 7156 // homophilic cell adhesion // traceable author statement /// 7160 // cell-matrix adhesion // inferred from electronic annotation /// 7229 // integrin-mediated signaling pathway // inferred from electronic annotation	8305 // integrin complex // non-traceable author statement /// 16021 // integral to membrane // inferred from electronic annotation	4872 // receptor activity // inferred from electronic annotation /// 5515 // protein binding // inferred from physical interaction /// 46982 // protein heterodimerization activity // non-traceable author statement	Integrin-mediated_cell_adhesion_KEGG // GenMAPP	-1.0207	0.059368	-0.23115	0.041732	4	3	Up
216178_x_at	AA215854	Hs.429052	integrin, beta 1 (fibronectin receptor, beta polypeptide, antigen CD29 includes MDF2, MSK12)	ITGB1	3688	6968 // cellular defense response // traceable author statement /// 7156 // homophilic cell adhesion // traceable author statement /// 7160 // cell-matrix adhesion // inferred from electronic annotation /// 7229 // integrin-mediated signaling pathway // inferred from electronic annotation	8305 // integrin complex // non-traceable author statement /// 16021 // integral to membrane // inferred from electronic annotation	4872 // receptor activity // inferred from electronic annotation /// 5515 // protein binding // inferred from physical interaction /// 46982 // protein heterodimerization activity // non-traceable author statement	Integrin-mediated_cell_adhesion_KEGG // GenMAPP	1.0712	0.62999	0.51512	1.4e-06	4	3	Up
215878_at	BG435463	Hs.429052	integrin, beta 1 (fibronectin receptor, beta polypeptide, antigen CD29 includes MDF2, MSK12)	ITGB1	3688	6968 // cellular defense response // traceable author statement /// 7156 // homophilic cell adhesion // traceable author statement /// 7160 // cell-matrix adhesion // inferred from electronic annotation /// 7229 // integrin-mediated signaling pathway // inferred from electronic annotation	8305 // integrin complex // non-traceable author statement /// 16021 // integral to membrane // inferred from electronic annotation	4872 // receptor activity // inferred from electronic annotation /// 5515 // protein binding // inferred from physical interaction /// 46982 // protein heterodimerization activity // non-traceable author statement	Integrin-mediated_cell_adhesion_KEGG // GenMAPP	-1.0043	0.68604	0.074033	0.51947	4	3	Up
215879_at	M34189	Hs.429052	integrin, beta 1 (fibronectin receptor, beta polypeptide, antigen CD29 includes MDF2, MSK12)	ITGB1	3688	6968 // cellular defense response // traceable author statement /// 7156 // homophilic cell adhesion // traceable author statement /// 7160 // cell-matrix adhesion // inferred from electronic annotation /// 7229 // integrin-mediated signaling pathway // inferred from electronic annotation	8305 // integrin complex // non-traceable author statement /// 16021 // integral to membrane // inferred from electronic annotation	4872 // receptor activity // inferred from electronic annotation /// 5515 // protein binding // inferred from physical interaction /// 46982 // protein heterodimerization activity // non-traceable author statement	Integrin-mediated_cell_adhesion_KEGG // GenMAPP	-1.0253	0.71264	0.10858	0.34402	4	3	Up
231183_s_at	AI457817	Hs.224012	Jagged 1 (Alagille syndrome)	JAG1	182	1525 // angiogenesis // non-traceable author statement /// 1709 // cell fate determination // non-traceable author statement /// 7154 // cell communication // inferred from electronic annotation /// 7219 // Notch signaling pathway // non-traceable author statement /// 7275 // development // non-traceable author statement /// 7399 // neurogenesis // non-traceable author statement /// 30097 // hemo…	5576 // extracellular region // non-traceable author statement /// 5887 // integral to plasma membrane // non-traceable author statement /// 16020 // membrane // traceable author statement	5112 // Notch binding // non-traceable author statement /// 5198 // structural molecule activity // non-traceable author statement /// 5509 // calcium ion binding // inferred from electronic annotation /// 5509 // calcium ion binding // non-traceable author statement /// 8083 // growth factor activity // non-traceable author statement	---	1.9508	2.9e-05	0.45917	2.35e-05	4	0
232406_at	AU151465	Hs.224012	Jagged 1 (Alagille syndrome)	JAG1	182	1525 // angiogenesis // non-traceable author statement /// 1709 // cell fate determination // non-traceable author statement /// 7154 // cell communication // inferred from electronic annotation /// 7219 // Notch signaling pathway // non-traceable author statement /// 7275 // development // non-traceable author statement /// 7399 // neurogenesis // non-traceable author statement /// 30097 // hemo…	5576 // extracellular region // non-traceable author statement /// 5887 // integral to plasma membrane // non-traceable author statement /// 16020 // membrane // traceable author statement	5112 // Notch binding // non-traceable author statement /// 5198 // structural molecule activity // non-traceable author statement /// 5509 // calcium ion binding // inferred from electronic annotation /// 5509 // calcium ion binding // non-traceable author statement /// 8083 // growth factor activity // non-traceable author statement	---	1.4039	0.0002208	0.3672	0.00094302	4	0
209099_x_at	U73936	Hs.224012	jagged 1 (Alagille syndrome)	JAG1	182	1525 // angiogenesis // non-traceable author statement /// 1709 // cell fate determination // non-traceable author statement /// 7154 // cell communication // inferred from electronic annotation /// 7219 // Notch signaling pathway // non-traceable author statement /// 7275 // development // non-traceable author statement /// 7399 // neurogenesis // non-traceable author statement /// 30097 // hemo…	5576 // extracellular region // non-traceable author statement /// 5887 // integral to plasma membrane // non-traceable author statement /// 16020 // membrane // traceable author statement	5112 // Notch binding // non-traceable author statement /// 5198 // structural molecule activity // non-traceable author statement /// 5509 // calcium ion binding // inferred from electronic annotation /// 5509 // calcium ion binding // non-traceable author statement /// 8083 // growth factor activity // non-traceable author statement	---	1.5716	0.00054725	0.41031	0.00019074	4	0
216268_s_at	U77914	Hs.224012	jagged 1 (Alagille syndrome)	JAG1	182	1525 // angiogenesis // non-traceable author statement /// 1709 // cell fate determination // non-traceable author statement /// 7154 // cell communication // inferred from electronic annotation /// 7219 // Notch signaling pathway // non-traceable author statement /// 7275 // development // non-traceable author statement /// 7399 // neurogenesis // non-traceable author statement /// 30097 // hemo…	5576 // extracellular region // non-traceable author statement /// 5887 // integral to plasma membrane // non-traceable author statement /// 16020 // membrane // traceable author statement	5112 // Notch binding // non-traceable author statement /// 5198 // structural molecule activity // non-traceable author statement /// 5509 // calcium ion binding // inferred from electronic annotation /// 5509 // calcium ion binding // non-traceable author statement /// 8083 // growth factor activity // non-traceable author statement	---	1.4902	0.0020107	0.38329	0.00053259	4	0
236678_at	AI760295	Hs.224012	Jagged 1 (Alagille syndrome)	JAG1	182	1525 // angiogenesis // non-traceable author statement /// 1709 // cell fate determination // non-traceable author statement /// 7154 // cell communication // inferred from electronic annotation /// 7219 // Notch signaling pathway // non-traceable author statement /// 7275 // development // non-traceable author statement /// 7399 // neurogenesis // non-traceable author statement /// 30097 // hemo…	5576 // extracellular region // non-traceable author statement /// 5887 // integral to plasma membrane // non-traceable author statement /// 16020 // membrane // traceable author statement	5112 // Notch binding // non-traceable author statement /// 5198 // structural molecule activity // non-traceable author statement /// 5509 // calcium ion binding // inferred from electronic annotation /// 5509 // calcium ion binding // non-traceable author statement /// 8083 // growth factor activity // non-traceable author statement	---	1.1003	0.02315	0.13657	0.23314	4	0
209098_s_at	U61276	Hs.224012	jagged 1 (Alagille syndrome)	JAG1	182	1525 // angiogenesis // non-traceable author statement /// 1709 // cell fate determination // non-traceable author statement /// 7154 // cell communication // inferred from electronic annotation /// 7219 // Notch signaling pathway // non-traceable author statement /// 7275 // development // non-traceable author statement /// 7399 // neurogenesis // non-traceable author statement /// 30097 // hemo…	5576 // extracellular region // non-traceable author statement /// 5887 // integral to plasma membrane // non-traceable author statement /// 16020 // membrane // traceable author statement	5112 // Notch binding // non-traceable author statement /// 5198 // structural molecule activity // non-traceable author statement /// 5509 // calcium ion binding // inferred from electronic annotation /// 5509 // calcium ion binding // non-traceable author statement /// 8083 // growth factor activity // non-traceable author statement	---	1.3542	0.03647	0.30014	0.0075881	4	0
229924_s_at	AI703128	Hs.224012	Jagged 1 (Alagille syndrome)	JAG1	182	1525 // angiogenesis // non-traceable author statement /// 1709 // cell fate determination // non-traceable author statement /// 7154 // cell communication // inferred from electronic annotation /// 7219 // Notch signaling pathway // non-traceable author statement /// 7275 // development // non-traceable author statement /// 7399 // neurogenesis // non-traceable author statement /// 30097 // hemo…	5576 // extracellular region // non-traceable author statement /// 5887 // integral to plasma membrane // non-traceable author statement /// 16020 // membrane // traceable author statement	5112 // Notch binding // non-traceable author statement /// 5198 // structural molecule activity // non-traceable author statement /// 5509 // calcium ion binding // inferred from electronic annotation /// 5509 // calcium ion binding // non-traceable author statement /// 8083 // growth factor activity // non-traceable author statement	---	-1.048	0.3263	0.11602	0.31176	4	0
209097_s_at	BF056748	Hs.224012	jagged 1 (Alagille syndrome)	JAG1	182	1525 // angiogenesis // non-traceable author statement /// 1709 // cell fate determination // non-traceable author statement /// 7154 // cell communication // inferred from electronic annotation /// 7219 // Notch signaling pathway // non-traceable author statement /// 7275 // development // non-traceable author statement /// 7399 // neurogenesis // non-traceable author statement /// 30097 // hemo…	5576 // extracellular region // non-traceable author statement /// 5887 // integral to plasma membrane // non-traceable author statement /// 16020 // membrane // traceable author statement	5112 // Notch binding // non-traceable author statement /// 5198 // structural molecule activity // non-traceable author statement /// 5509 // calcium ion binding // inferred from electronic annotation /// 5509 // calcium ion binding // non-traceable author statement /// 8083 // growth factor activity // non-traceable author statement	---	-1.0666	0.42448	-0.062706	0.58548	4	0
201464_x_at	BG491844	Hs.525704	v-jun sarcoma virus 17 oncogene homolog (avian)	JUN	3725	6350 // transcription // inferred from electronic annotation /// 6355 // regulation of transcription, DNA-dependent // inferred from electronic annotation	228 // nuclear chromosome // traceable author statement	3700 // transcription factor activity // traceable author statement /// 3702 // RNA polymerase II transcription factor activity // traceable author statement /// 8134 // transcription factor binding // inferred from physical interaction	Apoptosis // GenMAPP /// Apoptosis_GenMAPP // GenMAPP /// MAPK_Cascade // GenMAPP /// TGF_Beta_Signaling_Pathway // GenMAPP /// Wnt_signaling // GenMAPP /// Smooth_muscle_contraction // GenMAPP	1.4419	0.00022024	0.61967	1.46e-09	4	2	Up
201466_s_at	NM_002228	Hs.525704	v-jun sarcoma virus 17 oncogene homolog (avian)	JUN	3725	6350 // transcription // inferred from electronic annotation /// 6355 // regulation of transcription, DNA-dependent // inferred from electronic annotation	228 // nuclear chromosome // traceable author statement	3700 // transcription factor activity // traceable author statement /// 3702 // RNA polymerase II transcription factor activity // traceable author statement /// 8134 // transcription factor binding // inferred from physical interaction	Apoptosis // GenMAPP /// Apoptosis_GenMAPP // GenMAPP /// MAPK_Cascade // GenMAPP /// TGF_Beta_Signaling_Pathway // GenMAPP /// Wnt_signaling // GenMAPP /// Smooth_muscle_contraction // GenMAPP	1.606	0.00055799	0.56886	5.52e-08	4	2	Up
201465_s_at	BC002646	Hs.525704	v-jun sarcoma virus 17 oncogene homolog (avian)	JUN	3725	6350 // transcription // inferred from electronic annotation /// 6355 // regulation of transcription, DNA-dependent // inferred from electronic annotation	228 // nuclear chromosome // traceable author statement	3700 // transcription factor activity // traceable author statement /// 3702 // RNA polymerase II transcription factor activity // traceable author statement /// 8134 // transcription factor binding // inferred from physical interaction	Apoptosis // GenMAPP /// Apoptosis_GenMAPP // GenMAPP /// MAPK_Cascade // GenMAPP /// TGF_Beta_Signaling_Pathway // GenMAPP /// Wnt_signaling // GenMAPP /// Smooth_muscle_contraction // GenMAPP	1.5005	0.016256	0.58899	1.41e-08	4	2	Up
201473_at	NM_002229	Hs.25292	jun B proto-oncogene	JUNB	3726	6350 // transcription // inferred from electronic annotation /// 6355 // regulation of transcription, DNA-dependent // inferred from electronic annotation /// 6357 // regulation of transcription from RNA polymerase II promoter // traceable author statement	785 // chromatin // traceable author statement /// 5634 // nucleus // inferred from electronic annotation	3700 // transcription factor activity // inferred from electronic annotation /// 3702 // RNA polymerase II transcription factor activity // traceable author statement /// 3713 // transcription coactivator activity // traceable author statement /// 3714 // transcription corepressor activity // traceable author statement	---	1.5028	0.00058543	0.59461	9.46e-09	4	3	Up
201015_s_at	NM_021991	Hs.514174	junction plakoglobin	JUP	3728	7155 // cell adhesion // non-traceable author statement	5624 // membrane fraction // traceable author statement /// 5625 // soluble fraction // traceable author statement /// 5737 // cytoplasm // traceable author statement /// 5856 // cytoskeleton // traceable author statement	5198 // structural molecule activity // inferred from electronic annotation /// 8092 // cytoskeletal protein binding // traceable author statement	---	1.5057	0.0090136	0.32586	0.003598	4	2	Up
211651_s_at	M20206	Hs.489646	laminin, beta 1 /// laminin, beta 1	LAMB1	3912	7155 // cell adhesion // inferred from electronic annotation	5604 // basement membrane // not recorded	5198 // structural molecule activity // non-traceable author statement /// 5515 // protein binding // inferred from electronic annotation	Inflammatory_Response_Pathway // GenMAPP	2.2253	1.46e-05	0.68686	3.84e-12	4	3	Up
201505_at	NM_002291	Hs.489646	laminin, beta 1	LAMB1	3912	7155 // cell adhesion // inferred from electronic annotation	5604 // basement membrane // not recorded	5198 // structural molecule activity // non-traceable author statement /// 5515 // protein binding // inferred from electronic annotation	Inflammatory_Response_Pathway // GenMAPP	2.1607	1.61e-05	0.66784	2.41e-11	4	3	Up
238608_at	AI174988	Hs.489646	Laminin, beta 1	LAMB1	3912	7155 // cell adhesion // inferred from electronic annotation	5604 // basement membrane // not recorded	5198 // structural molecule activity // non-traceable author statement /// 5515 // protein binding // inferred from electronic annotation	Inflammatory_Response_Pathway // GenMAPP	1.1253	0.25784	0.48686	6.19e-06	4	3	Up
236437_at	N30158	Hs.489646	Laminin, beta 1	LAMB1	3912	7155 // cell adhesion // inferred from electronic annotation	5604 // basement membrane // not recorded	5198 // structural molecule activity // non-traceable author statement /// 5515 // protein binding // inferred from electronic annotation	Inflammatory_Response_Pathway // GenMAPP	1.0879	0.20476	0.0014293	0.99009	4	3	Up
200644_at	NM_023009	Hs.75061	MARCKS-like 1	MARCKSL1	65108	---	---	5516 // calmodulin binding // inferred from electronic annotation	---	-1.1552	0.081872	-0.66929	2.1e-11	4	2	Up
214321_at	BF440025	Hs.235935	nephroblastoma overexpressed gene	NOV	4856	1558 // regulation of cell growth // inferred from electronic annotation	5576 // extracellular region // inferred from electronic annotation	5520 // insulin-like growth factor binding // inferred from electronic annotation /// 8083 // growth factor activity // inferred from electronic annotation	---	1.1478	0.49188	0.27646	0.014278	4	-1	Down
204501_at	NM_002514	Hs.235935	nephroblastoma overexpressed gene	NOV	4856	1558 // regulation of cell growth // inferred from electronic annotation	5576 // extracellular region // inferred from electronic annotation	5520 // insulin-like growth factor binding // inferred from electronic annotation /// 8083 // growth factor activity // inferred from electronic annotation	---	1.0388	0.78439	0.40248	0.00025919	4	-1	Down
200790_at	NM_002539	Hs.467701	ornithine decarboxylase 1	ODC1	4953	6596 // polyamine biosynthesis // non-traceable author statement	---	4586 // ornithine decarboxylase activity // traceable author statement /// 16829 // lyase activity // inferred from electronic annotation	Urea cycle and metabolism of amino groups // KEGG /// Arginine and proline metabolism // KEGG	1.2359	0.10463	-0.11876	0.3004	4	0
217112_at	Z81010	Hs.1976	platelet-derived growth factor beta polypeptide (simian sarcoma viral (v-sis) oncogene homolog)	PDGFB	5155	74 // regulation of cell cycle // inferred from electronic annotation /// 8283 // cell proliferation // inferred from electronic annotation /// 9611 // response to wounding // non-traceable author statement	5576 // extracellular region // non-traceable author statement /// 16020 // membrane // inferred from electronic annotation	5161 // platelet-derived growth factor receptor binding // non-traceable author statement /// 8083 // growth factor activity // inferred from electronic annotation	---	-1.0556	0.027163	-0.29218	0.0094404	4	3	Up
216061_x_at	AU150748	Hs.1976	platelet-derived growth factor beta polypeptide (simian sarcoma viral (v-sis) oncogene homolog)	PDGFB	5155	74 // regulation of cell cycle // inferred from electronic annotation /// 8283 // cell proliferation // inferred from electronic annotation /// 9611 // response to wounding // non-traceable author statement	5576 // extracellular region // non-traceable author statement /// 16020 // membrane // inferred from electronic annotation	5161 // platelet-derived growth factor receptor binding // non-traceable author statement /// 8083 // growth factor activity // inferred from electronic annotation	---	1.0227	0.7024	0.18694	0.10124	4	3	Up
204200_s_at	NM_002608	Hs.1976	platelet-derived growth factor beta polypeptide (simian sarcoma viral (v-sis) oncogene homolog)	PDGFB	5155	74 // regulation of cell cycle // inferred from electronic annotation /// 8283 // cell proliferation // inferred from electronic annotation /// 9611 // response to wounding // non-traceable author statement	5576 // extracellular region // non-traceable author statement /// 16020 // membrane // inferred from electronic annotation	5161 // platelet-derived growth factor receptor binding // non-traceable author statement /// 8083 // growth factor activity // inferred from electronic annotation	---	-1.0664	0.75286	-0.24025	0.034111	4	3	Up
216055_at	AK022920	Hs.1976	Platelet-derived growth factor beta polypeptide (simian sarcoma viral (v-sis) oncogene homolog)	PDGFB	5155	74 // regulation of cell cycle // inferred from electronic annotation /// 8283 // cell proliferation // inferred from electronic annotation /// 9611 // response to wounding // non-traceable author statement	5576 // extracellular region // non-traceable author statement /// 16020 // membrane // inferred from electronic annotation	5161 // platelet-derived growth factor receptor binding // non-traceable author statement /// 8083 // growth factor activity // inferred from electronic annotation	---	1.008	0.8729	0.020095	0.86137	4	3	Up
212134_at	AB014538	Hs.504062	pleckstrin homology-like domain, family B, member 1	PHLDB1	23187	---	---	---	---	1.2314	0.0025318	0.11369	0.32165	4	4	Up
216102_at	AK021690	Hs.504062	pleckstrin homology-like domain, family B, member 1	PHLDB1	23187	---	---	---	---	-1.0628	0.1621	-0.063485	0.58082	4	4	Up
216019_x_at	AK021690	Hs.504062	pleckstrin homology-like domain, family B, member 1	PHLDB1	23187	---	---	---	---	-1.0512	0.42341	-0.21875	0.054339	4	4	Up
201860_s_at	NM_000930	Hs.491582	plasminogen activator, tissue	PLAT	5327	6464 // protein modification // traceable author statement /// 6508 // proteolysis and peptidolysis // inferred from electronic annotation /// 6508 // proteolysis and peptidolysis // traceable author statement /// 7596 // blood coagulation // traceable author statement	5576 // extracellular region // inferred from electronic annotation /// 5615 // extracellular space // inferred from electronic annotation	4263 // chymotrypsin activity // inferred from electronic annotation /// 4295 // trypsin activity // inferred from electronic annotation /// 8233 // peptidase activity // inferred from electronic annotation /// 8243 // plasminogen activator activity // inferred from electronic annotation	Blood_Clotting_Cascade // GenMAPP	2.3602	1.27e-06	0.5483	2.03e-07	4	1	Up
214866_at	X74039	Hs.466871	plasminogen activator, urokinase receptor	PLAUR	5329	6928 // cell motility // non-traceable author statement /// 6935 // chemotaxis // traceable author statement /// 7166 // cell surface receptor linked signal transduction // inferred from electronic annotation /// 7596 // blood coagulation // non-traceable author statement /// 30162 // regulation of proteolysis and peptidolysis // non-traceable author statement	5886 // plasma membrane // traceable author statement /// 9986 // cell surface // inferred from expression pattern /// 16021 // integral to membrane // non-traceable author statement /// 19898 // extrinsic to membrane // traceable author statement	5515 // protein binding // inferred from physical interaction /// 30377 // U-plasminogen activator receptor activity // non-traceable author statement	---	1.2549	3.18e-05	0.51168	1.69e-06	4	1	Up
210845_s_at	U08839	Hs.466871	plasminogen activator, urokinase receptor	PLAUR	5329	6928 // cell motility // non-traceable author statement /// 6935 // chemotaxis // traceable author statement /// 7166 // cell surface receptor linked signal transduction // inferred from electronic annotation /// 7596 // blood coagulation // non-traceable author statement /// 30162 // regulation of proteolysis and peptidolysis // non-traceable author statement	5886 // plasma membrane // traceable author statement /// 9986 // cell surface // inferred from expression pattern /// 16021 // integral to membrane // non-traceable author statement /// 19898 // extrinsic to membrane // traceable author statement	5515 // protein binding // inferred from physical interaction /// 30377 // U-plasminogen activator receptor activity // non-traceable author statement	---	1.7055	6.69e-05	0.81348	1.44e-19	4	1	Up
211924_s_at	AY029180	Hs.466871	plasminogen activator, urokinase receptor /// plasminogen activator, urokinase receptor	PLAUR	5329	6928 // cell motility // non-traceable author statement /// 6935 // chemotaxis // traceable author statement /// 7166 // cell surface receptor linked signal transduction // inferred from electronic annotation /// 7596 // blood coagulation // non-traceable author statement /// 30162 // regulation of proteolysis and peptidolysis // non-traceable author statement	5886 // plasma membrane // traceable author statement /// 9986 // cell surface // inferred from expression pattern /// 16021 // integral to membrane // non-traceable author statement /// 19898 // extrinsic to membrane // traceable author statement	5515 // protein binding // inferred from physical interaction /// 30377 // U-plasminogen activator receptor activity // non-traceable author statement	---	1.5392	0.00010531	0.7921	5.81e-18	4	1	Up
232324_x_at	AK001092	Hs.405156	Phosphatidic acid phosphatase type 2B	PPAP2B	8613	6629 // lipid metabolism // non-traceable author statement /// 8354 // germ cell migration // traceable author statement	16020 // membrane // traceable author statement /// 16021 // integral to membrane // inferred from electronic annotation	4721 // phosphoprotein phosphatase activity // traceable author statement /// 8195 // phosphatidate phosphatase activity // inferred from electronic annotation /// 16787 // hydrolase activity // inferred from electronic annotation	Glycerolipid metabolism // KEGG /// Glycerophospholipid metabolism // KEGG /// Glycosphingolipid metabolism // KEGG	-1.1829	0.029374	0.11914	0.29883	4	0
209355_s_at	AB000889	Hs.405156	phosphatidic acid phosphatase type 2B	PPAP2B	8613	6629 // lipid metabolism // non-traceable author statement /// 8354 // germ cell migration // traceable author statement	16020 // membrane // traceable author statement /// 16021 // integral to membrane // inferred from electronic annotation	4721 // phosphoprotein phosphatase activity // traceable author statement /// 8195 // phosphatidate phosphatase activity // inferred from electronic annotation /// 16787 // hydrolase activity // inferred from electronic annotation	Glycerolipid metabolism // KEGG /// Glycerophospholipid metabolism // KEGG /// Glycosphingolipid metabolism // KEGG	-1.1346	0.36608	-0.084582	0.46157	4	0
212230_at	AV725664	Hs.405156	phosphatidic acid phosphatase type 2B	PPAP2B	8613	6629 // lipid metabolism // non-traceable author statement /// 8354 // germ cell migration // traceable author statement	16020 // membrane // traceable author statement /// 16021 // integral to membrane // inferred from electronic annotation	4721 // phosphoprotein phosphatase activity // traceable author statement /// 8195 // phosphatidate phosphatase activity // inferred from electronic annotation /// 16787 // hydrolase activity // inferred from electronic annotation	Glycerolipid metabolism // KEGG /// Glycerophospholipid metabolism // KEGG /// Glycosphingolipid metabolism // KEGG	1.0276	0.77888	-0.12264	0.28476	4	0
212226_s_at	AA628586	Hs.405156	phosphatidic acid phosphatase type 2B	PPAP2B	8613	6629 // lipid metabolism // non-traceable author statement /// 8354 // germ cell migration // traceable author statement	16020 // membrane // traceable author statement /// 16021 // integral to membrane // inferred from electronic annotation	4721 // phosphoprotein phosphatase activity // traceable author statement /// 8195 // phosphatidate phosphatase activity // inferred from electronic annotation /// 16787 // hydrolase activity // inferred from electronic annotation	Glycerolipid metabolism // KEGG /// Glycerophospholipid metabolism // KEGG /// Glycosphingolipid metabolism // KEGG	-1.0068	0.95708	-0.08286	0.47077	4	0
212724_at	BG054844	Hs.6838	Rho family GTPase 3	RND3	390	7264 // small GTPase mediated signal transduction // inferred from electronic annotation /// 15031 // protein transport // inferred from electronic annotation	5795 // Golgi stack // inferred from electronic annotation	166 // nucleotide binding // inferred from electronic annotation /// 5525 // GTP binding // inferred from electronic annotation	---	1.591	0.0038719	0.54699	2.2e-07	4	2	Up
201287_s_at	NM_002997	Hs.224607	syndecan 1	SDC1	6382	---	5887 // integral to plasma membrane // traceable author statement /// 16020 // membrane // inferred from electronic annotation	8092 // cytoskeletal protein binding // inferred from electronic annotation	---	1.2371	0.0084704	0.53868	3.63e-07	4	2	Up
201286_at	Z48199	Hs.224607	syndecan 1	SDC1	6382	---	5887 // integral to plasma membrane // traceable author statement /// 16020 // membrane // inferred from electronic annotation	8092 // cytoskeletal protein binding // inferred from electronic annotation	---	1.1652	0.045341	0.42539	0.0001034	4	2	Up
239256_at	AW291140	Hs.224607	Syndecan 1	SDC1	6382	---	5887 // integral to plasma membrane // traceable author statement /// 16020 // membrane // inferred from electronic annotation	8092 // cytoskeletal protein binding // inferred from electronic annotation	---	-1.1067	0.07825	0.016902	0.88323	4	2	Up
240815_at	R62588	Hs.269109	Sema domain, immunoglobulin domain (Ig), short basic domain, secreted, (semaphorin) 3C	SEMA3C	10512	6955 // immune response // traceable author statement /// 7169 // transmembrane receptor protein tyrosine kinase signaling pathway // non-traceable author statement /// 7275 // development // inferred from electronic annotation /// 42493 // response to drug // traceable author statement	---	---	---	1.2001	0.0060853	0.07059	0.53913	4	2	Up
203789_s_at	NM_006379	Hs.269109	sema domain, immunoglobulin domain (Ig), short basic domain, secreted, (semaphorin) 3C	SEMA3C	10512	6955 // immune response // traceable author statement /// 7169 // transmembrane receptor protein tyrosine kinase signaling pathway // non-traceable author statement /// 7275 // development // inferred from electronic annotation /// 42493 // response to drug // traceable author statement	---	---	---	1.3574	0.15837	0.22544	0.0472	4	2	Up
203788_s_at	AI962897	Hs.269109	sema domain, immunoglobulin domain (Ig), short basic domain, secreted, (semaphorin) 3C	SEMA3C	10512	6955 // immune response // traceable author statement /// 7169 // transmembrane receptor protein tyrosine kinase signaling pathway // non-traceable author statement /// 7275 // development // inferred from electronic annotation /// 42493 // response to drug // traceable author statement	---	---	---	-1.0315	0.54864	0.11009	0.33732	4	2	Up
236947_at	AI686664	Hs.269109	Sema domain, immunoglobulin domain (Ig), short basic domain, secreted, (semaphorin) 3C	SEMA3C	10512	6955 // immune response // traceable author statement /// 7169 // transmembrane receptor protein tyrosine kinase signaling pathway // non-traceable author statement /// 7275 // development // inferred from electronic annotation /// 42493 // response to drug // traceable author statement	---	---	---	-1.0401	0.61488	0.044144	0.70115	4	2	Up
201920_at	NM_005415	Hs.187946	solute carrier family 20 (phosphate transporter), member 1	SLC20A1	6574	6796 // phosphate metabolism // traceable author statement /// 6810 // transport // traceable author statement /// 6817 // phosphate transport // inferred from electronic annotation /// 43123 // positive regulation of I-kappaB kinase/NF-kappaB cascade // inferred from mutant phenotype	5887 // integral to plasma membrane // traceable author statement /// 16020 // membrane // traceable author statement	4872 // receptor activity // traceable author statement /// 5315 // inorganic phosphate transporter activity // inferred from electronic annotation /// 5436 // sodium:phosphate symporter activity // traceable author statement	---	1.438	6.28e-05	0.46228	2.04e-05	4	3	Up
201802_at	NM_004955	Hs.25450	solute carrier family 29 (nucleoside transporters), member 1	SLC29A1	2030	6139 // nucleobase, nucleoside, nucleotide and nucleic acid metabolism // traceable author statement /// 6810 // transport // inferred from electronic annotation /// 15858 // nucleoside transport // traceable author statement	5624 // membrane fraction // traceable author statement /// 5887 // integral to plasma membrane // traceable author statement /// 16020 // membrane // inferred from electronic annotation	5337 // nucleoside transporter activity // traceable author statement	---	2.0059	1.46e-05	0.5352	4.46e-07	4	4	Up
201801_s_at	AF079117	Hs.25450	solute carrier family 29 (nucleoside transporters), member 1	SLC29A1	2030	6139 // nucleobase, nucleoside, nucleotide and nucleic acid metabolism // traceable author statement /// 6810 // transport // inferred from electronic annotation /// 15858 // nucleoside transport // traceable author statement	5624 // membrane fraction // traceable author statement /// 5887 // integral to plasma membrane // traceable author statement /// 16020 // membrane // inferred from electronic annotation	5337 // nucleoside transporter activity // traceable author statement	---	1.2045	0.051376	0.38658	0.00047232	4	4	Up
213139_at	AI572079	Hs.360174	snail homolog 2 (Drosophila)	SNAI2	6591	122 // negative regulation of transcription from RNA polymerase II promoter // traceable author statement /// 6350 // transcription // inferred from electronic annotation /// 6355 // regulation of transcription, DNA-dependent // inferred from electronic annotation /// 7275 // development // inferred from electronic annotation /// 7499 // ectoderm and mesoderm interaction // traceable author state…	5634 // nucleus // traceable author statement	3677 // DNA binding // inferred from electronic annotation /// 8270 // zinc ion binding // inferred from electronic annotation /// 46872 // metal ion binding // inferred from electronic annotation	---	1.5846	0.0067011	0.60708	3.81e-09	4	2	Up
202688_at	NM_003810	Hs.478275	tumor necrosis factor (ligand) superfamily, member 10 /// tumor necrosis factor (ligand) superfamily, member 10	TNFSF10	8743	6915 // apoptosis // inferred from electronic annotation /// 6917 // induction of apoptosis // traceable author statement /// 6955 // immune response // inferred from electronic annotation /// 7165 // signal transduction // traceable author statement /// 7267 // cell-cell signaling // traceable author statement /// 43123 // positive regulation of I-kappaB kinase/NF-kappaB cascade // inferred from…	5615 // extracellular space // inferred from electronic annotation /// 5625 // soluble fraction // traceable author statement /// 5887 // integral to plasma membrane // traceable author statement /// 16020 // membrane // inferred from electronic annotation	5164 // tumor necrosis factor receptor binding // inferred from electronic annotation /// 46872 // metal ion binding // inferred from electronic annotation	Apoptosis // GenMAPP /// Apoptosis_GenMAPP // GenMAPP	1.2839	0.0039146	0.40431	0.00024146	4	-3	Down
202687_s_at	U57059	Hs.478275	tumor necrosis factor (ligand) superfamily, member 10 /// tumor necrosis factor (ligand) superfamily, member 10	TNFSF10	8743	6915 // apoptosis // inferred from electronic annotation /// 6917 // induction of apoptosis // traceable author statement /// 6955 // immune response // inferred from electronic annotation /// 7165 // signal transduction // traceable author statement /// 7267 // cell-cell signaling // traceable author statement /// 43123 // positive regulation of I-kappaB kinase/NF-kappaB cascade // inferred from…	5615 // extracellular space // inferred from electronic annotation /// 5625 // soluble fraction // traceable author statement /// 5887 // integral to plasma membrane // traceable author statement /// 16020 // membrane // inferred from electronic annotation	5164 // tumor necrosis factor receptor binding // inferred from electronic annotation /// 46872 // metal ion binding // inferred from electronic annotation	Apoptosis // GenMAPP /// Apoptosis_GenMAPP // GenMAPP	1.2677	0.016968	0.47643	1.04e-05	4	-3	Down
214329_x_at	AW474434	Hs.478275	Tumor necrosis factor (ligand) superfamily, member 10 /// Tumor necrosis factor (ligand) superfamily, member 10	TNFSF10	8743	6915 // apoptosis // inferred from electronic annotation /// 6917 // induction of apoptosis // traceable author statement /// 6955 // immune response // inferred from electronic annotation /// 7165 // signal transduction // traceable author statement /// 7267 // cell-cell signaling // traceable author statement /// 43123 // positive regulation of I-kappaB kinase/NF-kappaB cascade // inferred from…	5615 // extracellular space // inferred from electronic annotation /// 5625 // soluble fraction // traceable author statement /// 5887 // integral to plasma membrane // traceable author statement /// 16020 // membrane // inferred from electronic annotation	5164 // tumor necrosis factor receptor binding // inferred from electronic annotation /// 46872 // metal ion binding // inferred from electronic annotation	Apoptosis // GenMAPP /// Apoptosis_GenMAPP // GenMAPP	1.0945	0.028583	0.43685	6.37e-05	4	-3	Down
215706_x_at	BC002323	Hs.490415	zyxin	ZYX	7791	7155 // cell adhesion // traceable author statement /// 7165 // signal transduction // traceable author statement /// 7267 // cell-cell signaling // traceable author statement	5886 // plasma membrane // traceable author statement /// 5887 // integral to plasma membrane // traceable author statement	5515 // protein binding // inferred from electronic annotation /// 8270 // zinc ion binding // inferred from electronic annotation /// 46872 // metal ion binding // inferred from electronic annotation	Integrin-mediated_cell_adhesion_KEGG // GenMAPP	1.5963	8.07e-06	0.64826	1.39e-10	4	4	Up
200808_s_at	NM_003461	Hs.490415	zyxin	ZYX	7791	7155 // cell adhesion // traceable author statement /// 7165 // signal transduction // traceable author statement /// 7267 // cell-cell signaling // traceable author statement	5886 // plasma membrane // traceable author statement /// 5887 // integral to plasma membrane // traceable author statement	5515 // protein binding // inferred from electronic annotation /// 8270 // zinc ion binding // inferred from electronic annotation /// 46872 // metal ion binding // inferred from electronic annotation	Integrin-mediated_cell_adhesion_KEGG // GenMAPP	1.9094	2.16e-05	0.64295	2.2e-10	4	4	Up
241482_at	AA854756	Hs.490415	Zyxin	ZYX	7791	7155 // cell adhesion // traceable author statement /// 7165 // signal transduction // traceable author statement /// 7267 // cell-cell signaling // traceable author statement	5886 // plasma membrane // traceable author statement /// 5887 // integral to plasma membrane // traceable author statement	5515 // protein binding // inferred from electronic annotation /// 8270 // zinc ion binding // inferred from electronic annotation /// 46872 // metal ion binding // inferred from electronic annotation	Integrin-mediated_cell_adhesion_KEGG // GenMAPP	-1.2887	0.0060094	-0.037989	0.74124	4	4	Up
211113_s_at	U34919	Hs.124649	ATP-binding cassette, sub-family G (WHITE), member 1	ABCG1	9619	6869 // lipid transport // traceable author statement /// 8203 // cholesterol metabolism // non-traceable author statement /// 9720 // detection of hormone stimulus // non-traceable author statement /// 10033 // response to organic substance // inferred from direct assay /// 42632 // cholesterol homeostasis // traceable author statement	5624 // membrane fraction // traceable author statement /// 5783 // endoplasmic reticulum // inferred from electronic annotation /// 5795 // Golgi stack // inferred from electronic annotation /// 5887 // integral to plasma membrane // Unknown /// 16020 // membrane // inferred from electronic annotation	166 // nucleotide binding // inferred from electronic annotation /// 5524 // ATP binding // traceable author statement /// 15196 // L-tryptophan transporter activity // traceable author statement /// 15216 // purine nucleotide transporter activity // traceable author statement /// 15646 // permease activity // inferred from electronic annotation /// 16887 // ATPase activity // inferred from elect…	---	1.0311	0.61115	0.27975	0.013119	3	-1	Down
204567_s_at	NM_004915	Hs.124649	ATP-binding cassette, sub-family G (WHITE), member 1	ABCG1	9619	6869 // lipid transport // traceable author statement /// 8203 // cholesterol metabolism // non-traceable author statement /// 9720 // detection of hormone stimulus // non-traceable author statement /// 10033 // response to organic substance // inferred from direct assay /// 42632 // cholesterol homeostasis // traceable author statement	5624 // membrane fraction // traceable author statement /// 5783 // endoplasmic reticulum // inferred from electronic annotation /// 5795 // Golgi stack // inferred from electronic annotation /// 5887 // integral to plasma membrane // Unknown /// 16020 // membrane // inferred from electronic annotation	166 // nucleotide binding // inferred from electronic annotation /// 5524 // ATP binding // traceable author statement /// 15196 // L-tryptophan transporter activity // traceable author statement /// 15216 // purine nucleotide transporter activity // traceable author statement /// 15646 // permease activity // inferred from electronic annotation /// 16887 // ATPase activity // inferred from elect…	---	1.0206	0.83124	0.25254	0.025704	3	-1	Down
202381_at	NM_003816	Hs.2442	a disintegrin and metalloproteinase domain 9 (meltrin gamma)	ADAM9	8754	6508 // proteolysis and peptidolysis // inferred from electronic annotation /// 7243 // protein kinase cascade // traceable author statement	5887 // integral to plasma membrane // traceable author statement	4222 // metalloendopeptidase activity // inferred from electronic annotation /// 5178 // integrin binding // traceable author statement /// 5515 // protein binding // inferred from physical interaction /// 8270 // zinc ion binding // inferred from electronic annotation /// 17124 // SH3 domain binding // inferred from physical interaction /// 19901 // protein kinase binding // traceable author sta…	---	1.4416	0.0027707	0.48249	7.7e-06	3	0
205640_at	NM_000694	Hs.523841	aldehyde dehydrogenase 3 family, member B1	ALDH3B1	221	6066 // alcohol metabolism // traceable author statement /// 6629 // lipid metabolism // traceable author statement /// 8152 // metabolism // inferred from electronic annotation	---	4030 // aldehyde dehydrogenase [NAD(P)+] activity // inferred from electronic annotation /// 16491 // oxidoreductase activity // inferred from electronic annotation	Glycolysis / Gluconeogenesis // KEGG /// Histidine metabolism // KEGG /// Tyrosine metabolism // KEGG /// Phenylalanine metabolism // KEGG	2.1238	1.34e-05	0.67564	1.15e-11	3	-3	Down
211004_s_at	BC002553	Hs.523841	aldehyde dehydrogenase 3 family, member B1	ALDH3B1	221	6066 // alcohol metabolism // traceable author statement /// 6629 // lipid metabolism // traceable author statement /// 8152 // metabolism // inferred from electronic annotation	---	4030 // aldehyde dehydrogenase [NAD(P)+] activity // inferred from electronic annotation /// 16491 // oxidoreductase activity // inferred from electronic annotation	Glycolysis / Gluconeogenesis // KEGG /// Histidine metabolism // KEGG /// Tyrosine metabolism // KEGG /// Phenylalanine metabolism // KEGG	1.1554	0.0080843	0.20334	0.074177	3	-3	Down
232880_at	AL137634	Hs.523841	Aldehyde dehydrogenase 3 family, member B1	ALDH3B1	221	6066 // alcohol metabolism // traceable author statement /// 6629 // lipid metabolism // traceable author statement /// 8152 // metabolism // inferred from electronic annotation	---	4030 // aldehyde dehydrogenase [NAD(P)+] activity // inferred from electronic annotation /// 16491 // oxidoreductase activity // inferred from electronic annotation	Glycolysis / Gluconeogenesis // KEGG /// Histidine metabolism // KEGG /// Tyrosine metabolism // KEGG /// Phenylalanine metabolism // KEGG	-1.0153	0.79849	0.26467	0.019199	3	-3	Down
217113_at	AK022765	Hs.508343	alpha-methylacyl-CoA racemase	AMACR	23600	8152 // metabolism // inferred from electronic annotation	5739 // mitochondrion // traceable author statement /// 5777 // peroxisome // traceable author statement	8111 // alpha-methylacyl-CoA racemase activity // inferred from electronic annotation /// 16829 // lyase activity // inferred from electronic annotation /// 16853 // isomerase activity // inferred from electronic annotation	---	-1.1809	0.0083681	0.032153	0.77989	3	-3	Down
209426_s_at	AF047020	Hs.508343	alpha-methylacyl-CoA racemase	AMACR	23600	8152 // metabolism // inferred from electronic annotation	5739 // mitochondrion // traceable author statement /// 5777 // peroxisome // traceable author statement	8111 // alpha-methylacyl-CoA racemase activity // inferred from electronic annotation /// 16829 // lyase activity // inferred from electronic annotation /// 16853 // isomerase activity // inferred from electronic annotation	---	1.1685	0.013829	0.23157	0.041349	3	-3	Down
217111_at	AK022765	Hs.508343	alpha-methylacyl-CoA racemase	AMACR	23600	8152 // metabolism // inferred from electronic annotation	5739 // mitochondrion // traceable author statement /// 5777 // peroxisome // traceable author statement	8111 // alpha-methylacyl-CoA racemase activity // inferred from electronic annotation /// 16829 // lyase activity // inferred from electronic annotation /// 16853 // isomerase activity // inferred from electronic annotation	---	-1.1049	0.10465	0.01552	0.89272	3	-3	Down
209424_s_at	AI796120	Hs.508343	alpha-methylacyl-CoA racemase	AMACR	23600	8152 // metabolism // inferred from electronic annotation	5739 // mitochondrion // traceable author statement /// 5777 // peroxisome // traceable author statement	8111 // alpha-methylacyl-CoA racemase activity // inferred from electronic annotation /// 16829 // lyase activity // inferred from electronic annotation /// 16853 // isomerase activity // inferred from electronic annotation	---	1.0921	0.13239	0.14476	0.20605	3	-3	Down
209425_at	AA888589	Hs.508343	alpha-methylacyl-CoA racemase	AMACR	23600	8152 // metabolism // inferred from electronic annotation	5739 // mitochondrion // traceable author statement /// 5777 // peroxisome // traceable author statement	8111 // alpha-methylacyl-CoA racemase activity // inferred from electronic annotation /// 16829 // lyase activity // inferred from electronic annotation /// 16853 // isomerase activity // inferred from electronic annotation	---	1.0444	0.51833	-0.065551	0.56854	3	-3	Down
236365_at	AA400269	Hs.508343	Alpha-methylacyl-CoA racemase	AMACR	23600	8152 // metabolism // inferred from electronic annotation	5739 // mitochondrion // traceable author statement /// 5777 // peroxisome // traceable author statement	8111 // alpha-methylacyl-CoA racemase activity // inferred from electronic annotation /// 16829 // lyase activity // inferred from electronic annotation /// 16853 // isomerase activity // inferred from electronic annotation	---	-1.0397	0.55272	0.093973	0.41315	3	-3	Down
40148_at	U62325	Hs.479602	amyloid beta (A4) precursor protein-binding, family B, member 2 (Fe65-like)	APBB2	323	7050 // cell cycle arrest // inferred from sequence or structural similarity /// 7242 // intracellular signaling cascade // non-traceable author statement /// 7409 // axonogenesis // inferred from sequence or structural similarity /// 30048 // actin filament-based movement // inferred from sequence or structural similarity /// 30308 // negative regulation of cell growth // inferred from sequence …	5634 // nucleus // inferred from sequence or structural similarity /// 16020 // membrane // non-traceable author statement /// 30027 // lamellipodium // inferred from sequence or structural similarity /// 30426 // growth cone // inferred from sequence or structural similarity /// 45202 // synapse // inferred from sequence or structural similarity	1540 // beta-amyloid binding // inferred from sequence or structural similarity /// 8134 // transcription factor binding // inferred from sequence or structural similarity /// 35035 // histone acetyltransferase binding // inferred from sequence or structural similarity	---	-1.2532	0.00049564	-0.46882	1.5e-05	3	3	Up
213419_at	U62325	Hs.479602	amyloid beta (A4) precursor protein-binding, family B, member 2 (Fe65-like)	APBB2	323	7050 // cell cycle arrest // inferred from sequence or structural similarity /// 7242 // intracellular signaling cascade // non-traceable author statement /// 7409 // axonogenesis // inferred from sequence or structural similarity /// 30048 // actin filament-based movement // inferred from sequence or structural similarity /// 30308 // negative regulation of cell growth // inferred from sequence …	5634 // nucleus // inferred from sequence or structural similarity /// 16020 // membrane // non-traceable author statement /// 30027 // lamellipodium // inferred from sequence or structural similarity /// 30426 // growth cone // inferred from sequence or structural similarity /// 45202 // synapse // inferred from sequence or structural similarity	1540 // beta-amyloid binding // inferred from sequence or structural similarity /// 8134 // transcription factor binding // inferred from sequence or structural similarity /// 35035 // histone acetyltransferase binding // inferred from sequence or structural similarity	---	-1.2779	0.011302	-0.51317	1.55e-06	3	3	Up
216750_at	AK024871	Hs.479602	amyloid beta (A4) precursor protein-binding, family B, member 2 (Fe65-like)	APBB2	323	7050 // cell cycle arrest // inferred from sequence or structural similarity /// 7242 // intracellular signaling cascade // non-traceable author statement /// 7409 // axonogenesis // inferred from sequence or structural similarity /// 30048 // actin filament-based movement // inferred from sequence or structural similarity /// 30308 // negative regulation of cell growth // inferred from sequence …	5634 // nucleus // inferred from sequence or structural similarity /// 16020 // membrane // non-traceable author statement /// 30027 // lamellipodium // inferred from sequence or structural similarity /// 30426 // growth cone // inferred from sequence or structural similarity /// 45202 // synapse // inferred from sequence or structural similarity	1540 // beta-amyloid binding // inferred from sequence or structural similarity /// 8134 // transcription factor binding // inferred from sequence or structural similarity /// 35035 // histone acetyltransferase binding // inferred from sequence or structural similarity	---	-1.1192	0.019922	-0.33074	0.0031008	3	3	Up
216747_at	AK024871	Hs.479602	amyloid beta (A4) precursor protein-binding, family B, member 2 (Fe65-like)	APBB2	323	7050 // cell cycle arrest // inferred from sequence or structural similarity /// 7242 // intracellular signaling cascade // non-traceable author statement /// 7409 // axonogenesis // inferred from sequence or structural similarity /// 30048 // actin filament-based movement // inferred from sequence or structural similarity /// 30308 // negative regulation of cell growth // inferred from sequence …	5634 // nucleus // inferred from sequence or structural similarity /// 16020 // membrane // non-traceable author statement /// 30027 // lamellipodium // inferred from sequence or structural similarity /// 30426 // growth cone // inferred from sequence or structural similarity /// 45202 // synapse // inferred from sequence or structural similarity	1540 // beta-amyloid binding // inferred from sequence or structural similarity /// 8134 // transcription factor binding // inferred from sequence or structural similarity /// 35035 // histone acetyltransferase binding // inferred from sequence or structural similarity	---	-1.0792	0.26216	-0.042684	0.7106	3	3	Up
209539_at	D25304	Hs.522795	Rac/Cdc42 guanine nucleotide exchange factor (GEF) 6	ARHGEF6	9459	6915 // apoptosis // non-traceable author statement /// 7254 // JNK cascade // non-traceable author statement	5622 // intracellular // Unknown	5089 // Rho guanyl-nucleotide exchange factor activity // non-traceable author statement /// 5096 // GTPase activator activity // non-traceable author statement	---	-1.0015	0.99114	-0.087689	0.44522	3	-1	Down
228498_at	AV687517	Hs.272011	UDP-Gal:betaGlcNAc beta 1,4- galactosyltransferase, polypeptide 1	B4GALT1	2683	5975 // carbohydrate metabolism // inferred from electronic annotation /// 9312 // oligosaccharide biosynthesis // non-traceable author statement	5795 // Golgi stack // inferred from electronic annotation /// 16021 // integral to membrane // inferred from electronic annotation	3831 // beta-N-acetylglucosaminylglycopeptide beta-1,4-galactosyltransferase activity // inferred from electronic annotation /// 3945 // N-acetyllactosamine synthase activity // inferred from electronic annotation /// 8378 // galactosyltransferase activity // non-traceable author statement /// 16757 // transferase activity, transferring glycosyl groups // inferred from electronic annotation /// 3…	Galactose metabolism // KEGG /// N-Glycan biosynthesis // KEGG /// Keratan sulfate biosynthesis // KEGG	1.4985	0.0043522	0.52711	7.12e-07	3	3	Up
211631_x_at	M22921	Hs.272011	UDP-Gal:betaGlcNAc beta 1,4- galactosyltransferase, polypeptide 1 /// UDP-Gal:betaGlcNAc beta 1,4- galactosyltransferase, polypeptide 1	B4GALT1	2683	5975 // carbohydrate metabolism // inferred from electronic annotation /// 9312 // oligosaccharide biosynthesis // non-traceable author statement	5795 // Golgi stack // inferred from electronic annotation /// 16021 // integral to membrane // inferred from electronic annotation	3831 // beta-N-acetylglucosaminylglycopeptide beta-1,4-galactosyltransferase activity // inferred from electronic annotation /// 3945 // N-acetyllactosamine synthase activity // inferred from electronic annotation /// 8378 // galactosyltransferase activity // non-traceable author statement /// 16757 // transferase activity, transferring glycosyl groups // inferred from electronic annotation /// 3…	Galactose metabolism // KEGG /// N-Glycan biosynthesis // KEGG /// Keratan sulfate biosynthesis // KEGG	-1.1325	0.01387	-0.21815	0.055023	3	3	Up
216627_s_at	U10473	Hs.272011	UDP-Gal:betaGlcNAc beta 1,4- galactosyltransferase, polypeptide 1	B4GALT1	2683	5975 // carbohydrate metabolism // inferred from electronic annotation /// 9312 // oligosaccharide biosynthesis // non-traceable author statement	5795 // Golgi stack // inferred from electronic annotation /// 16021 // integral to membrane // inferred from electronic annotation	3831 // beta-N-acetylglucosaminylglycopeptide beta-1,4-galactosyltransferase activity // inferred from electronic annotation /// 3945 // N-acetyllactosamine synthase activity // inferred from electronic annotation /// 8378 // galactosyltransferase activity // non-traceable author statement /// 16757 // transferase activity, transferring glycosyl groups // inferred from electronic annotation /// 3…	Galactose metabolism // KEGG /// N-Glycan biosynthesis // KEGG /// Keratan sulfate biosynthesis // KEGG	-1.1581	0.020702	-0.06426	0.5762	3	3	Up
201883_s_at	D29805	Hs.272011	UDP-Gal:betaGlcNAc beta 1,4- galactosyltransferase, polypeptide 1	B4GALT1	2683	5975 // carbohydrate metabolism // inferred from electronic annotation /// 9312 // oligosaccharide biosynthesis // non-traceable author statement	5795 // Golgi stack // inferred from electronic annotation /// 16021 // integral to membrane // inferred from electronic annotation	3831 // beta-N-acetylglucosaminylglycopeptide beta-1,4-galactosyltransferase activity // inferred from electronic annotation /// 3945 // N-acetyllactosamine synthase activity // inferred from electronic annotation /// 8378 // galactosyltransferase activity // non-traceable author statement /// 16757 // transferase activity, transferring glycosyl groups // inferred from electronic annotation /// 3…	Galactose metabolism // KEGG /// N-Glycan biosynthesis // KEGG /// Keratan sulfate biosynthesis // KEGG	1.219	0.041816	0.591	1.22e-08	3	3	Up
201882_x_at	AI492393	Hs.272011	UDP-Gal:betaGlcNAc beta 1,4- galactosyltransferase, polypeptide 1	B4GALT1	2683	5975 // carbohydrate metabolism // inferred from electronic annotation /// 9312 // oligosaccharide biosynthesis // non-traceable author statement	5795 // Golgi stack // inferred from electronic annotation /// 16021 // integral to membrane // inferred from electronic annotation	3831 // beta-N-acetylglucosaminylglycopeptide beta-1,4-galactosyltransferase activity // inferred from electronic annotation /// 3945 // N-acetyllactosamine synthase activity // inferred from electronic annotation /// 8378 // galactosyltransferase activity // non-traceable author statement /// 16757 // transferase activity, transferring glycosyl groups // inferred from electronic annotation /// 3…	Galactose metabolism // KEGG /// N-Glycan biosynthesis // KEGG /// Keratan sulfate biosynthesis // KEGG	-1.1206	0.088881	0.086739	0.45018	3	3	Up
229403_at	AI572046	Hs.272011	UDP-Gal:betaGlcNAc beta 1,4- galactosyltransferase, polypeptide 1	B4GALT1	2683	5975 // carbohydrate metabolism // inferred from electronic annotation /// 9312 // oligosaccharide biosynthesis // non-traceable author statement	5795 // Golgi stack // inferred from electronic annotation /// 16021 // integral to membrane // inferred from electronic annotation	3831 // beta-N-acetylglucosaminylglycopeptide beta-1,4-galactosyltransferase activity // inferred from electronic annotation /// 3945 // N-acetyllactosamine synthase activity // inferred from electronic annotation /// 8378 // galactosyltransferase activity // non-traceable author statement /// 16757 // transferase activity, transferring glycosyl groups // inferred from electronic annotation /// 3…	Galactose metabolism // KEGG /// N-Glycan biosynthesis // KEGG /// Keratan sulfate biosynthesis // KEGG	-1.462	0.11277	-0.24049	0.033934	3	3	Up
238987_at	AL574435	Hs.272011	UDP-Gal:betaGlcNAc beta 1,4- galactosyltransferase, polypeptide 1	B4GALT1	2683	5975 // carbohydrate metabolism // inferred from electronic annotation /// 9312 // oligosaccharide biosynthesis // non-traceable author statement	5795 // Golgi stack // inferred from electronic annotation /// 16021 // integral to membrane // inferred from electronic annotation	3831 // beta-N-acetylglucosaminylglycopeptide beta-1,4-galactosyltransferase activity // inferred from electronic annotation /// 3945 // N-acetyllactosamine synthase activity // inferred from electronic annotation /// 8378 // galactosyltransferase activity // non-traceable author statement /// 16757 // transferase activity, transferring glycosyl groups // inferred from electronic annotation /// 3…	Galactose metabolism // KEGG /// N-Glycan biosynthesis // KEGG /// Keratan sulfate biosynthesis // KEGG	1.1815	0.30054	0.29905	0.0078224	3	3	Up
217911_s_at	NM_004281	Hs.523309	BCL2-associated athanogene 3	BAG3	9531	6457 // protein folding // non-traceable author statement /// 6915 // apoptosis // inferred from electronic annotation /// 6916 // anti-apoptosis // non-traceable author statement	---	30192 // Hsp70/Hsc70 protein regulator activity // non-traceable author statement /// 51082 // unfolded protein binding // inferred from electronic annotation	---	-1.0382	0.44934	0.097331	0.39658	3	3	Up
227371_at	AA496034	Hs.489237	BAI1-associated protein 2-like 1	BAIAP2L1	55971	---	---	4872 // receptor activity // inferred from electronic annotation /// 16301 // kinase activity // inferred from electronic annotation	---	-1.0834	0.31108	-0.064962	0.57203	3	3	Up
222675_s_at	AA628400	Hs.489237	BAI1-associated protein 2-like 1	BAIAP2L1	55971	---	---	4872 // receptor activity // inferred from electronic annotation /// 16301 // kinase activity // inferred from electronic annotation	---	1.0192	0.75729	0.34951	0.0017096	3	3	Up
227372_s_at	AA496034	Hs.489237	BAI1-associated protein 2-like 1	BAIAP2L1	55971	---	---	4872 // receptor activity // inferred from electronic annotation /// 16301 // kinase activity // inferred from electronic annotation	---	-1.0365	0.58054	0.12178	0.28818	3	3	Up
202701_at	NM_006129	Hs.1274	bone morphogenetic protein 1	BMP1	649	1502 // cartilage condensation // traceable author statement /// 1503 // ossification // inferred from electronic annotation /// 6508 // proteolysis and peptidolysis // inferred from electronic annotation /// 30154 // cell differentiation // inferred from electronic annotation	5615 // extracellular space // inferred from electronic annotation	5125 // cytokine activity // inferred from electronic annotation /// 5509 // calcium ion binding // inferred from electronic annotation /// 8083 // growth factor activity // inferred from electronic annotation /// 8237 // metallopeptidase activity // non-traceable author statement /// 8270 // zinc ion binding // inferred from electronic annotation /// 8533 // astacin activity // inferred from ele…	---	1.3221	0.0040404	0.47028	1.4e-05	3	3	Up
207595_s_at	NM_006132	Hs.1274	bone morphogenetic protein 1	BMP1	649	1502 // cartilage condensation // traceable author statement /// 1503 // ossification // inferred from electronic annotation /// 6508 // proteolysis and peptidolysis // inferred from electronic annotation /// 30154 // cell differentiation // inferred from electronic annotation	5615 // extracellular space // inferred from electronic annotation	5125 // cytokine activity // inferred from electronic annotation /// 5509 // calcium ion binding // inferred from electronic annotation /// 8083 // growth factor activity // inferred from electronic annotation /// 8237 // metallopeptidase activity // non-traceable author statement /// 8270 // zinc ion binding // inferred from electronic annotation /// 8533 // astacin activity // inferred from ele…	---	1.3893	0.018531	0.49523	4.04e-06	3	3	Up
205574_x_at	NM_001199	Hs.1274	bone morphogenetic protein 1	BMP1	649	1502 // cartilage condensation // traceable author statement /// 1503 // ossification // inferred from electronic annotation /// 6508 // proteolysis and peptidolysis // inferred from electronic annotation /// 30154 // cell differentiation // inferred from electronic annotation	5615 // extracellular space // inferred from electronic annotation	5125 // cytokine activity // inferred from electronic annotation /// 5509 // calcium ion binding // inferred from electronic annotation /// 8083 // growth factor activity // inferred from electronic annotation /// 8237 // metallopeptidase activity // non-traceable author statement /// 8270 // zinc ion binding // inferred from electronic annotation /// 8533 // astacin activity // inferred from ele…	---	1.2751	0.081652	0.45451	2.91e-05	3	3	Up
206725_x_at	NM_006128	Hs.1274	bone morphogenetic protein 1	BMP1	649	1502 // cartilage condensation // traceable author statement /// 1503 // ossification // inferred from electronic annotation /// 6508 // proteolysis and peptidolysis // inferred from electronic annotation /// 30154 // cell differentiation // inferred from electronic annotation	5615 // extracellular space // inferred from electronic annotation	5125 // cytokine activity // inferred from electronic annotation /// 5509 // calcium ion binding // inferred from electronic annotation /// 8083 // growth factor activity // inferred from electronic annotation /// 8237 // metallopeptidase activity // non-traceable author statement /// 8270 // zinc ion binding // inferred from electronic annotation /// 8533 // astacin activity // inferred from ele…	---	1.019	0.80375	0.074204	0.5185	3	3	Up
209920_at	U20165	Hs.471119	bone morphogenetic protein receptor, type II (serine/threonine kinase)	BMPR2	659	1501 // skeletal development // not recorded /// 6468 // protein amino acid phosphorylation // inferred from electronic annotation /// 7178 // transmembrane receptor protein serine/threonine kinase signaling pathway // inferred from electronic annotation /// 7178 // transmembrane receptor protein serine/threonine kinase signaling pathway // traceable author statement	5887 // integral to plasma membrane // traceable author statement /// 16020 // membrane // inferred from electronic annotation	166 // nucleotide binding // inferred from electronic annotation /// 4672 // protein kinase activity // inferred from electronic annotation /// 4674 // protein serine/threonine kinase activity // inferred from electronic annotation /// 4872 // receptor activity // inferred from electronic annotation /// 5024 // transforming growth factor beta receptor activity // inferred from electronic annotati…	Phosphatidylinositol signaling system // KEGG	-1.8656	4.27e-11	-0.37547	0.00070568	3	3	Up
238516_at	BF247383	Hs.471119	bone morphogenetic protein receptor, type II (serine/threonine kinase)	BMPR2	659	1501 // skeletal development // not recorded /// 6468 // protein amino acid phosphorylation // inferred from electronic annotation /// 7178 // transmembrane receptor protein serine/threonine kinase signaling pathway // inferred from electronic annotation /// 7178 // transmembrane receptor protein serine/threonine kinase signaling pathway // traceable author statement	5887 // integral to plasma membrane // traceable author statement /// 16020 // membrane // inferred from electronic annotation	166 // nucleotide binding // inferred from electronic annotation /// 4672 // protein kinase activity // inferred from electronic annotation /// 4674 // protein serine/threonine kinase activity // inferred from electronic annotation /// 4872 // receptor activity // inferred from electronic annotation /// 5024 // transforming growth factor beta receptor activity // inferred from electronic annotati…	Phosphatidylinositol signaling system // KEGG	-2.3511	2.02e-10	-0.22784	0.04483	3	3	Up
210214_s_at	U25110	Hs.471119	bone morphogenetic protein receptor, type II (serine/threonine kinase)	BMPR2	659	1501 // skeletal development // not recorded /// 6468 // protein amino acid phosphorylation // inferred from electronic annotation /// 7178 // transmembrane receptor protein serine/threonine kinase signaling pathway // inferred from electronic annotation /// 7178 // transmembrane receptor protein serine/threonine kinase signaling pathway // traceable author statement	5887 // integral to plasma membrane // traceable author statement /// 16020 // membrane // inferred from electronic annotation	166 // nucleotide binding // inferred from electronic annotation /// 4672 // protein kinase activity // inferred from electronic annotation /// 4674 // protein serine/threonine kinase activity // inferred from electronic annotation /// 4872 // receptor activity // inferred from electronic annotation /// 5024 // transforming growth factor beta receptor activity // inferred from electronic annotati…	Phosphatidylinositol signaling system // KEGG	-1.4711	1.57e-09	-0.34036	0.0022957	3	3	Up
231873_at	AL046696	Hs.471119	bone morphogenetic protein receptor, type II (serine/threonine kinase)	BMPR2	659	1501 // skeletal development // not recorded /// 6468 // protein amino acid phosphorylation // inferred from electronic annotation /// 7178 // transmembrane receptor protein serine/threonine kinase signaling pathway // inferred from electronic annotation /// 7178 // transmembrane receptor protein serine/threonine kinase signaling pathway // traceable author statement	5887 // integral to plasma membrane // traceable author statement /// 16020 // membrane // inferred from electronic annotation	166 // nucleotide binding // inferred from electronic annotation /// 4672 // protein kinase activity // inferred from electronic annotation /// 4674 // protein serine/threonine kinase activity // inferred from electronic annotation /// 4872 // receptor activity // inferred from electronic annotation /// 5024 // transforming growth factor beta receptor activity // inferred from electronic annotati…	Phosphatidylinositol signaling system // KEGG	-1.1096	0.33772	0.048392	0.67395	3	3	Up
225144_at	AI457436	Hs.471119	bone morphogenetic protein receptor, type II (serine/threonine kinase)	BMPR2	659	1501 // skeletal development // not recorded /// 6468 // protein amino acid phosphorylation // inferred from electronic annotation /// 7178 // transmembrane receptor protein serine/threonine kinase signaling pathway // inferred from electronic annotation /// 7178 // transmembrane receptor protein serine/threonine kinase signaling pathway // traceable author statement	5887 // integral to plasma membrane // traceable author statement /// 16020 // membrane // inferred from electronic annotation	166 // nucleotide binding // inferred from electronic annotation /// 4672 // protein kinase activity // inferred from electronic annotation /// 4674 // protein serine/threonine kinase activity // inferred from electronic annotation /// 4872 // receptor activity // inferred from electronic annotation /// 5024 // transforming growth factor beta receptor activity // inferred from electronic annotati…	Phosphatidylinositol signaling system // KEGG	-1.0558	0.46749	-0.10947	0.34003	3	3	Up
238393_at	AL047534	Hs.471119	Bone morphogenetic protein receptor, type II (serine/threonine kinase)	BMPR2	659	1501 // skeletal development // not recorded /// 6468 // protein amino acid phosphorylation // inferred from electronic annotation /// 7178 // transmembrane receptor protein serine/threonine kinase signaling pathway // inferred from electronic annotation /// 7178 // transmembrane receptor protein serine/threonine kinase signaling pathway // traceable author statement	5887 // integral to plasma membrane // traceable author statement /// 16020 // membrane // inferred from electronic annotation	166 // nucleotide binding // inferred from electronic annotation /// 4672 // protein kinase activity // inferred from electronic annotation /// 4674 // protein serine/threonine kinase activity // inferred from electronic annotation /// 4872 // receptor activity // inferred from electronic annotation /// 5024 // transforming growth factor beta receptor activity // inferred from electronic annotati…	Phosphatidylinositol signaling system // KEGG	-1.067	0.43136	-0.086723	0.45026	3	3	Up
234411_x_at	U94903	Hs.502328	CD44 antigen (homing function and Indian blood group system)	CD44	960	7155 // cell adhesion // inferred from electronic annotation /// 7160 // cell-matrix adhesion // non-traceable author statement /// 16337 // cell-cell adhesion // non-traceable author statement	5887 // integral to plasma membrane // non-traceable author statement /// 16020 // membrane // inferred from electronic annotation	4872 // receptor activity // inferred from electronic annotation /// 5518 // collagen binding // non-traceable author statement /// 5540 // hyaluronic acid binding // inferred from electronic annotation /// 5540 // hyaluronic acid binding // non-traceable author statement	---	-1.5631	0.0033313	-0.062646	0.58584	3	0
212063_at	BE903880	Hs.502328	CD44 antigen (homing function and Indian blood group system)	CD44	960	7155 // cell adhesion // inferred from electronic annotation /// 7160 // cell-matrix adhesion // non-traceable author statement /// 16337 // cell-cell adhesion // non-traceable author statement	5887 // integral to plasma membrane // non-traceable author statement /// 16020 // membrane // inferred from electronic annotation	4872 // receptor activity // inferred from electronic annotation /// 5518 // collagen binding // non-traceable author statement /// 5540 // hyaluronic acid binding // inferred from electronic annotation /// 5540 // hyaluronic acid binding // non-traceable author statement	---	1.5184	0.022409	0.59688	8.04e-09	3	0
212014_x_at	AI493245	Hs.502328	CD44 antigen (homing function and Indian blood group system)	CD44	960	7155 // cell adhesion // inferred from electronic annotation /// 7160 // cell-matrix adhesion // non-traceable author statement /// 16337 // cell-cell adhesion // non-traceable author statement	5887 // integral to plasma membrane // non-traceable author statement /// 16020 // membrane // inferred from electronic annotation	4872 // receptor activity // inferred from electronic annotation /// 5518 // collagen binding // non-traceable author statement /// 5540 // hyaluronic acid binding // inferred from electronic annotation /// 5540 // hyaluronic acid binding // non-traceable author statement	---	1.4878	0.032566	0.65299	9.23e-11	3	0
209835_x_at	BC004372	Hs.502328	CD44 antigen (homing function and Indian blood group system)	CD44	960	7155 // cell adhesion // inferred from electronic annotation /// 7160 // cell-matrix adhesion // non-traceable author statement /// 16337 // cell-cell adhesion // non-traceable author statement	5887 // integral to plasma membrane // non-traceable author statement /// 16020 // membrane // inferred from electronic annotation	4872 // receptor activity // inferred from electronic annotation /// 5518 // collagen binding // non-traceable author statement /// 5540 // hyaluronic acid binding // inferred from electronic annotation /// 5540 // hyaluronic acid binding // non-traceable author statement	---	1.4738	0.04936	0.6317	5.59e-10	3	0
210916_s_at	AF098641	Hs.502328	CD44 antigen (homing function and Indian blood group system)	CD44	960	7155 // cell adhesion // inferred from electronic annotation /// 7160 // cell-matrix adhesion // non-traceable author statement /// 16337 // cell-cell adhesion // non-traceable author statement	5887 // integral to plasma membrane // non-traceable author statement /// 16020 // membrane // inferred from electronic annotation	4872 // receptor activity // inferred from electronic annotation /// 5518 // collagen binding // non-traceable author statement /// 5540 // hyaluronic acid binding // inferred from electronic annotation /// 5540 // hyaluronic acid binding // non-traceable author statement	---	1.2793	0.063081	0.56774	5.94e-08	3	0
204490_s_at	M24915	Hs.502328	CD44 antigen (homing function and Indian blood group system)	CD44	960	7155 // cell adhesion // inferred from electronic annotation /// 7160 // cell-matrix adhesion // non-traceable author statement /// 16337 // cell-cell adhesion // non-traceable author statement	5887 // integral to plasma membrane // non-traceable author statement /// 16020 // membrane // inferred from electronic annotation	4872 // receptor activity // inferred from electronic annotation /// 5518 // collagen binding // non-traceable author statement /// 5540 // hyaluronic acid binding // inferred from electronic annotation /// 5540 // hyaluronic acid binding // non-traceable author statement	---	1.497	0.069337	0.63199	5.46e-10	3	0
217523_at	AV700298	Hs.502328	CD44 antigen (homing function and Indian blood group system)	CD44	960	7155 // cell adhesion // inferred from electronic annotation /// 7160 // cell-matrix adhesion // non-traceable author statement /// 16337 // cell-cell adhesion // non-traceable author statement	5887 // integral to plasma membrane // non-traceable author statement /// 16020 // membrane // inferred from electronic annotation	4872 // receptor activity // inferred from electronic annotation /// 5518 // collagen binding // non-traceable author statement /// 5540 // hyaluronic acid binding // inferred from electronic annotation /// 5540 // hyaluronic acid binding // non-traceable author statement	---	1.483	0.067501	0.53653	4.12e-07	3	0
216056_at	AW851559	Hs.502328	CD44 antigen (homing function and Indian blood group system)	CD44	960	7155 // cell adhesion // inferred from electronic annotation /// 7160 // cell-matrix adhesion // non-traceable author statement /// 16337 // cell-cell adhesion // non-traceable author statement	5887 // integral to plasma membrane // non-traceable author statement /// 16020 // membrane // inferred from electronic annotation	4872 // receptor activity // inferred from electronic annotation /// 5518 // collagen binding // non-traceable author statement /// 5540 // hyaluronic acid binding // inferred from electronic annotation /// 5540 // hyaluronic acid binding // non-traceable author statement	---	-1.0713	0.32382	0.03196	0.78118	3	0
234418_x_at	U94903	Hs.502328	CD44 antigen (homing function and Indian blood group system)	CD44	960	7155 // cell adhesion // inferred from electronic annotation /// 7160 // cell-matrix adhesion // non-traceable author statement /// 16337 // cell-cell adhesion // non-traceable author statement	5887 // integral to plasma membrane // non-traceable author statement /// 16020 // membrane // inferred from electronic annotation	4872 // receptor activity // inferred from electronic annotation /// 5518 // collagen binding // non-traceable author statement /// 5540 // hyaluronic acid binding // inferred from electronic annotation /// 5540 // hyaluronic acid binding // non-traceable author statement	---	1.1085	0.28444	0.2279	0.044779	3	0
216062_at	AW851559	Hs.502328	CD44 antigen (homing function and Indian blood group system)	CD44	960	7155 // cell adhesion // inferred from electronic annotation /// 7160 // cell-matrix adhesion // non-traceable author statement /// 16337 // cell-cell adhesion // non-traceable author statement	5887 // integral to plasma membrane // non-traceable author statement /// 16020 // membrane // inferred from electronic annotation	4872 // receptor activity // inferred from electronic annotation /// 5518 // collagen binding // non-traceable author statement /// 5540 // hyaluronic acid binding // inferred from electronic annotation /// 5540 // hyaluronic acid binding // non-traceable author statement	---	-1.02	0.66752	-0.10419	0.36397	3	0
204489_s_at	NM_000610	Hs.502328	CD44 antigen (homing function and Indian blood group system)	CD44	960	7155 // cell adhesion // inferred from electronic annotation /// 7160 // cell-matrix adhesion // non-traceable author statement /// 16337 // cell-cell adhesion // non-traceable author statement	5887 // integral to plasma membrane // non-traceable author statement /// 16020 // membrane // inferred from electronic annotation	4872 // receptor activity // inferred from electronic annotation /// 5518 // collagen binding // non-traceable author statement /// 5540 // hyaluronic acid binding // inferred from electronic annotation /// 5540 // hyaluronic acid binding // non-traceable author statement	---	1.0193	0.83113	0.38728	0.00046015	3	0
212463_at	BE379006	Hs.278573	CD59 antigen p18-20 (antigen identified by monoclonal antibodies 16.3A5, EJ16, EJ30, EL32 and G344)	CD59	966	6955 // immune response // not recorded /// 7166 // cell surface receptor linked signal transduction // traceable author statement /// 7596 // blood coagulation // traceable author statement	5624 // membrane fraction // traceable author statement /// 5886 // plasma membrane // non-traceable author statement	---	---	1.2114	0.032191	0.43811	6.03e-05	3	2	Up
200985_s_at	NM_000611	Hs.278573	CD59 antigen p18-20 (antigen identified by monoclonal antibodies 16.3A5, EJ16, EJ30, EL32 and G344)	CD59	966	6955 // immune response // not recorded /// 7166 // cell surface receptor linked signal transduction // traceable author statement /// 7596 // blood coagulation // traceable author statement	5624 // membrane fraction // traceable author statement /// 5886 // plasma membrane // non-traceable author statement	---	---	1.0777	0.38351	0.32626	0.0035556	3	2	Up
200984_s_at	X16447	Hs.278573	CD59 antigen p18-20 (antigen identified by monoclonal antibodies 16.3A5, EJ16, EJ30, EL32 and G344)	CD59	966	6955 // immune response // not recorded /// 7166 // cell surface receptor linked signal transduction // traceable author statement /// 7596 // blood coagulation // traceable author statement	5624 // membrane fraction // traceable author statement /// 5886 // plasma membrane // non-traceable author statement	---	---	1.066	0.43207	0.40286	0.00025539	3	2	Up
228748_at	AI653117	Hs.278573	CD59 antigen p18-20 (antigen identified by monoclonal antibodies 16.3A5, EJ16, EJ30, EL32 and G344)	CD59	966	6955 // immune response // not recorded /// 7166 // cell surface receptor linked signal transduction // traceable author statement /// 7596 // blood coagulation // traceable author statement	5624 // membrane fraction // traceable author statement /// 5886 // plasma membrane // non-traceable author statement	---	---	1.1036	0.47612	0.39445	0.0003523	3	2	Up
200983_x_at	BF983379	Hs.278573	CD59 antigen p18-20 (antigen identified by monoclonal antibodies 16.3A5, EJ16, EJ30, EL32 and G344)	CD59	966	6955 // immune response // not recorded /// 7166 // cell surface receptor linked signal transduction // traceable author statement /// 7596 // blood coagulation // traceable author statement	5624 // membrane fraction // traceable author statement /// 5886 // plasma membrane // non-traceable author statement	---	---	1.0483	0.6479	0.53476	4.57e-07	3	2	Up
204677_at	NM_001795	Hs.76206	cadherin 5, type 2, VE-cadherin (vascular epithelium)	CDH5	1003	7155 // cell adhesion // inferred from electronic annotation /// 7156 // homophilic cell adhesion // inferred from electronic annotation /// 7156 // homophilic cell adhesion // traceable author statement	5624 // membrane fraction // traceable author statement /// 5886 // plasma membrane // traceable author statement /// 16020 // membrane // inferred from electronic annotation /// 16021 // integral to membrane // inferred from electronic annotation	5509 // calcium ion binding // inferred from electronic annotation /// 5515 // protein binding // inferred from electronic annotation	---	1.1777	0.21994	0.37652	0.00067972	3	1	Up
210601_at	BC000019	Hs.171054	cadherin 6, type 2, K-cadherin (fetal kidney)	CDH6	1004	7155 // cell adhesion // traceable author statement /// 7156 // homophilic cell adhesion // inferred from electronic annotation	16020 // membrane // inferred from electronic annotation /// 16021 // integral to membrane // inferred from electronic annotation	5509 // calcium ion binding // inferred from electronic annotation /// 5515 // protein binding // inferred from electronic annotation	---	-1.2171	0.002528	-0.32865	0.0033054	3	3	Up
205532_s_at	AU151483	Hs.171054	cadherin 6, type 2, K-cadherin (fetal kidney)	CDH6	1004	7155 // cell adhesion // traceable author statement /// 7156 // homophilic cell adhesion // inferred from electronic annotation	16020 // membrane // inferred from electronic annotation /// 16021 // integral to membrane // inferred from electronic annotation	5509 // calcium ion binding // inferred from electronic annotation /// 5515 // protein binding // inferred from electronic annotation	---	1.1331	0.061954	0.25772	0.022725	3	3	Up
232631_at	AU150574	Hs.171054	Cadherin 6, type 2, K-cadherin (fetal kidney)	CDH6	1004	7155 // cell adhesion // traceable author statement /// 7156 // homophilic cell adhesion // inferred from electronic annotation	16020 // membrane // inferred from electronic annotation /// 16021 // integral to membrane // inferred from electronic annotation	5509 // calcium ion binding // inferred from electronic annotation /// 5515 // protein binding // inferred from electronic annotation	---	-1.0612	0.10918	-0.063998	0.57776	3	3	Up
210602_s_at	BC000019	Hs.171054	cadherin 6, type 2, K-cadherin (fetal kidney)	CDH6	1004	7155 // cell adhesion // traceable author statement /// 7156 // homophilic cell adhesion // inferred from electronic annotation	16020 // membrane // inferred from electronic annotation /// 16021 // integral to membrane // inferred from electronic annotation	5509 // calcium ion binding // inferred from electronic annotation /// 5515 // protein binding // inferred from electronic annotation	---	1.0504	0.46904	0.21245	0.061848	3	3	Up
205533_s_at	NM_004932	Hs.171054	cadherin 6, type 2, K-cadherin (fetal kidney)	CDH6	1004	7155 // cell adhesion // traceable author statement /// 7156 // homophilic cell adhesion // inferred from electronic annotation	16020 // membrane // inferred from electronic annotation /// 16021 // integral to membrane // inferred from electronic annotation	5509 // calcium ion binding // inferred from electronic annotation /// 5515 // protein binding // inferred from electronic annotation	---	1.019	0.71431	0.15083	0.18747	3	3	Up
202284_s_at	NM_000389	Hs.370771	cyclin-dependent kinase inhibitor 1A (p21, Cip1)	CDKN1A	1026	79 // regulation of cyclin dependent protein kinase activity // traceable author statement /// 7050 // cell cycle arrest // inferred from electronic annotation /// 7050 // cell cycle arrest // traceable author statement /// 8285 // negative regulation of cell proliferation // traceable author statement /// 8629 // induction of apoptosis by intracellular signals // traceable author statement	5634 // nucleus // inferred from electronic annotation /// 5634 // nucleus // traceable author statement	4672 // protein kinase activity // not recorded /// 4861 // cyclin-dependent protein kinase inhibitor activity // inferred from electronic annotation /// 4861 // cyclin-dependent protein kinase inhibitor activity // traceable author statement /// 16301 // kinase activity // inferred from electronic annotation /// 46872 // metal ion binding // inferred from electronic annotation	Cell_cycle_KEGG // GenMAPP /// G1_to_S_cell_cycle_Reactome // GenMAPP	1.9172	0.0015694	0.71295	2.44e-13	3	2	Up
236313_at	AW444761	Hs.72901	cyclin-dependent kinase inhibitor 2B (p15, inhibits CDK4)	CDKN2B	1030	79 // regulation of cyclin dependent protein kinase activity // traceable author statement /// 7049 // cell cycle // inferred from electronic annotation /// 7050 // cell cycle arrest // traceable author statement /// 8285 // negative regulation of cell proliferation // traceable author statement /// 45786 // negative regulation of cell cycle // inferred from electronic annotation	5634 // nucleus // inferred from direct assay /// 5737 // cytoplasm // inferred from direct assay	4861 // cyclin-dependent protein kinase inhibitor activity // non-traceable author statement /// 4861 // cyclin-dependent protein kinase inhibitor activity // traceable author statement /// 16301 // kinase activity // inferred from electronic annotation	G1_to_S_cell_cycle_Reactome // GenMAPP	-1.3149	0.049097	-0.074089	0.51915	3	2	Up
207530_s_at	NM_004936	Hs.72901	cyclin-dependent kinase inhibitor 2B (p15, inhibits CDK4)	CDKN2B	1030	79 // regulation of cyclin dependent protein kinase activity // traceable author statement /// 7049 // cell cycle // inferred from electronic annotation /// 7050 // cell cycle arrest // traceable author statement /// 8285 // negative regulation of cell proliferation // traceable author statement /// 45786 // negative regulation of cell cycle // inferred from electronic annotation	5634 // nucleus // inferred from direct assay /// 5737 // cytoplasm // inferred from direct assay	4861 // cyclin-dependent protein kinase inhibitor activity // non-traceable author statement /// 4861 // cyclin-dependent protein kinase inhibitor activity // traceable author statement /// 16301 // kinase activity // inferred from electronic annotation	G1_to_S_cell_cycle_Reactome // GenMAPP	1.0021	0.94501	0.18037	0.11404	3	2	Up
222549_at	AF101051	Hs.439060	claudin 1	CLDN1	9076	7155 // cell adhesion // traceable author statement /// 16338 // calcium-independent cell-cell adhesion // inferred from sequence or structural similarity	5887 // integral to plasma membrane // traceable author statement /// 5923 // tight junction // inferred from sequence or structural similarity /// 16020 // membrane // inferred from electronic annotation	5198 // structural molecule activity // inferred from electronic annotation /// 42802 // protein self binding // inferred from sequence or structural similarity	---	-1.0385	0.3389	0.21762	0.055626	3	-3	Down
238967_at	AI924046	Hs.439060	Claudin 1	CLDN1	9076	7155 // cell adhesion // traceable author statement /// 16338 // calcium-independent cell-cell adhesion // inferred from sequence or structural similarity	5887 // integral to plasma membrane // traceable author statement /// 5923 // tight junction // inferred from sequence or structural similarity /// 16020 // membrane // inferred from electronic annotation	5198 // structural molecule activity // inferred from electronic annotation /// 42802 // protein self binding // inferred from sequence or structural similarity	---	1.0153	0.74293	0.21685	0.056522	3	-3	Down
218182_s_at	NM_021101	Hs.439060	claudin 1	CLDN1	9076	7155 // cell adhesion // traceable author statement /// 16338 // calcium-independent cell-cell adhesion // inferred from sequence or structural similarity	5887 // integral to plasma membrane // traceable author statement /// 5923 // tight junction // inferred from sequence or structural similarity /// 16020 // membrane // inferred from electronic annotation	5198 // structural molecule activity // inferred from electronic annotation /// 42802 // protein self binding // inferred from sequence or structural similarity	---	-1.0011	0.98851	0.10881	0.343	3	-3	Down
231499_s_at	AI692593	Hs.436657	Clusterin (complement lysis inhibitor, SP-40,40, sulfated glycoprotein 2, testosterone-repressed prostate message 2, apolipoprotein J)	CLU	1191	6629 // lipid metabolism // non-traceable author statement /// 6915 // apoptosis // inferred from electronic annotation /// 6955 // immune response // inferred from electronic annotation /// 6958 // complement activation, classical pathway // inferred from electronic annotation /// 7338 // fertilization (sensu Metazoa) // not recorded /// 8219 // cell death // inferred from electronic annotation	5615 // extracellular space // inferred from electronic annotation	---	---	1.117	0.084202	0.39613	0.00033053	3	2	Up
222043_at	AI982754	Hs.436657	clusterin (complement lysis inhibitor, SP-40,40, sulfated glycoprotein 2, testosterone-repressed prostate message 2, apolipoprotein J)	CLU	1191	6629 // lipid metabolism // non-traceable author statement /// 6915 // apoptosis // inferred from electronic annotation /// 6955 // immune response // inferred from electronic annotation /// 6958 // complement activation, classical pathway // inferred from electronic annotation /// 7338 // fertilization (sensu Metazoa) // not recorded /// 8219 // cell death // inferred from electronic annotation	5615 // extracellular space // inferred from electronic annotation	---	---	1.063	0.38776	0.29044	0.0098926	3	2	Up
208792_s_at	M25915	Hs.436657	clusterin (complement lysis inhibitor, SP-40,40, sulfated glycoprotein 2, testosterone-repressed prostate message 2, apolipoprotein J)	CLU	1191	6629 // lipid metabolism // non-traceable author statement /// 6915 // apoptosis // inferred from electronic annotation /// 6955 // immune response // inferred from electronic annotation /// 6958 // complement activation, classical pathway // inferred from electronic annotation /// 7338 // fertilization (sensu Metazoa) // not recorded /// 8219 // cell death // inferred from electronic annotation	5615 // extracellular space // inferred from electronic annotation	---	---	-1.0911	0.41361	0.28995	0.010023	3	2	Up
231498_at	AI692593	Hs.436657	Clusterin (complement lysis inhibitor, SP-40,40, sulfated glycoprotein 2, testosterone-repressed prostate message 2, apolipoprotein J)	CLU	1191	6629 // lipid metabolism // non-traceable author statement /// 6915 // apoptosis // inferred from electronic annotation /// 6955 // immune response // inferred from electronic annotation /// 6958 // complement activation, classical pathway // inferred from electronic annotation /// 7338 // fertilization (sensu Metazoa) // not recorded /// 8219 // cell death // inferred from electronic annotation	5615 // extracellular space // inferred from electronic annotation	---	---	-1.0214	0.78136	0.010571	0.92681	3	2	Up
208791_at	M25915	Hs.436657	clusterin (complement lysis inhibitor, SP-40,40, sulfated glycoprotein 2, testosterone-repressed prostate message 2, apolipoprotein J)	CLU	1191	6629 // lipid metabolism // non-traceable author statement /// 6915 // apoptosis // inferred from electronic annotation /// 6955 // immune response // inferred from electronic annotation /// 6958 // complement activation, classical pathway // inferred from electronic annotation /// 7338 // fertilization (sensu Metazoa) // not recorded /// 8219 // cell death // inferred from electronic annotation	5615 // extracellular space // inferred from electronic annotation	---	---	-1.0119	0.86293	0.29718	0.0082371	3	2	Up
205723_at	NM_001842	Hs.129966	ciliary neurotrophic factor receptor	CNTFR	1271	7165 // signal transduction // non-traceable author statement /// 7399 // neurogenesis // traceable author statement	19898 // extrinsic to membrane // traceable author statement	4872 // receptor activity // inferred from electronic annotation /// 4897 // ciliary neurotrophic factor receptor activity // traceable author statement /// 19955 // cytokine binding // inferred from physical interaction	---	-1.2638	0.0098229	-0.29743	0.00818	3	-1	Down
237604_at	AA906413	Hs.129966	Ciliary neurotrophic factor receptor	CNTFR	1271	7165 // signal transduction // non-traceable author statement /// 7399 // neurogenesis // traceable author statement	19898 // extrinsic to membrane // traceable author statement	4872 // receptor activity // inferred from electronic annotation /// 4897 // ciliary neurotrophic factor receptor activity // traceable author statement /// 19955 // cytokine binding // inferred from physical interaction	---	1.0255	0.62952	-0.077814	0.4983	3	-1	Down
219400_at	NM_003632	Hs.408730	contactin associated protein 1	CNTNAP1	8506	7155 // cell adhesion // inferred from electronic annotation /// 7165 // signal transduction // traceable author statement	5887 // integral to plasma membrane // traceable author statement	4872 // receptor activity // traceable author statement /// 5070 // SH3/SH2 adaptor activity // traceable author statement /// 5515 // protein binding // inferred from electronic annotation	---	1.0289	0.65445	0.066952	0.56029	3	-3	Down
202404_s_at	NM_000089	Hs.489142	collagen, type I, alpha 2	COL1A2	1278	1501 // skeletal development // traceable author statement /// 6817 // phosphate transport // inferred from electronic annotation /// 7169 // transmembrane receptor protein tyrosine kinase signaling pathway // non-traceable author statement /// 7605 // perception of sound // inferred from electronic annotation	5581 // collagen // inferred from electronic annotation /// 5584 // collagen type I // not recorded /// 5584 // collagen type I // traceable author statement /// 5737 // cytoplasm // inferred from electronic annotation	5201 // extracellular matrix structural constituent // inferred from electronic annotation /// 5201 // extracellular matrix structural constituent // non-traceable author statement /// 8147 // structural constituent of bone // not recorded	---	5.2168	8.88e-07	0.68846	3.27e-12	3	2	Up
202403_s_at	AA788711	Hs.489142	collagen, type I, alpha 2	COL1A2	1278	1501 // skeletal development // traceable author statement /// 6817 // phosphate transport // inferred from electronic annotation /// 7169 // transmembrane receptor protein tyrosine kinase signaling pathway // non-traceable author statement /// 7605 // perception of sound // inferred from electronic annotation	5581 // collagen // inferred from electronic annotation /// 5584 // collagen type I // not recorded /// 5584 // collagen type I // traceable author statement /// 5737 // cytoplasm // inferred from electronic annotation	5201 // extracellular matrix structural constituent // inferred from electronic annotation /// 5201 // extracellular matrix structural constituent // non-traceable author statement /// 8147 // structural constituent of bone // not recorded	---	2.3672	0.00036116	0.69522	1.64e-12	3	2	Up
229218_at	AA628535	Hs.489142	Collagen, type I, alpha 2	COL1A2	1278	1501 // skeletal development // traceable author statement /// 6817 // phosphate transport // inferred from electronic annotation /// 7169 // transmembrane receptor protein tyrosine kinase signaling pathway // non-traceable author statement /// 7605 // perception of sound // inferred from electronic annotation	5581 // collagen // inferred from electronic annotation /// 5584 // collagen type I // not recorded /// 5584 // collagen type I // traceable author statement /// 5737 // cytoplasm // inferred from electronic annotation	5201 // extracellular matrix structural constituent // inferred from electronic annotation /// 5201 // extracellular matrix structural constituent // non-traceable author statement /// 8147 // structural constituent of bone // not recorded	---	1.5008	0.022145	0.57635	3.36e-08	3	2	Up
213428_s_at	AA292373	Hs.474053	collagen, type VI, alpha 1	COL6A1	1291	6817 // phosphate transport // inferred from electronic annotation /// 7155 // cell adhesion // non-traceable author statement	5581 // collagen // inferred from electronic annotation /// 5589 // collagen type VI // non-traceable author statement /// 5737 // cytoplasm // inferred from electronic annotation	5201 // extracellular matrix structural constituent // inferred from electronic annotation /// 5515 // protein binding // inferred from electronic annotation	---	1.5962	2.56e-05	0.67738	9.75e-12	3	2	Up
212091_s_at	AI141603	Hs.474053	collagen, type VI, alpha 1	COL6A1	1291	6817 // phosphate transport // inferred from electronic annotation /// 7155 // cell adhesion // non-traceable author statement	5581 // collagen // inferred from electronic annotation /// 5589 // collagen type VI // non-traceable author statement /// 5737 // cytoplasm // inferred from electronic annotation	5201 // extracellular matrix structural constituent // inferred from electronic annotation /// 5515 // protein binding // inferred from electronic annotation	---	1.5192	0.036026	0.5546	1.38e-07	3	2	Up
212937_s_at	M20776	Hs.474053	collagen, type VI, alpha 1	COL6A1	1291	6817 // phosphate transport // inferred from electronic annotation /// 7155 // cell adhesion // non-traceable author statement	5581 // collagen // inferred from electronic annotation /// 5589 // collagen type VI // non-traceable author statement /// 5737 // cytoplasm // inferred from electronic annotation	5201 // extracellular matrix structural constituent // inferred from electronic annotation /// 5515 // protein binding // inferred from electronic annotation	---	1.391	0.061922	0.44848	3.82e-05	3	2	Up
216904_at	X15880	Hs.474053	collagen, type VI, alpha 1	COL6A1	1291	6817 // phosphate transport // inferred from electronic annotation /// 7155 // cell adhesion // non-traceable author statement	5581 // collagen // inferred from electronic annotation /// 5589 // collagen type VI // non-traceable author statement /// 5737 // cytoplasm // inferred from electronic annotation	5201 // extracellular matrix structural constituent // inferred from electronic annotation /// 5515 // protein binding // inferred from electronic annotation	---	-1.1664	0.070533	-0.17348	0.12879	3	2	Up
214200_s_at	AI193744	Hs.474053	Collagen, type VI, alpha 1	COL6A1	1291	6817 // phosphate transport // inferred from electronic annotation /// 7155 // cell adhesion // non-traceable author statement	5581 // collagen // inferred from electronic annotation /// 5589 // collagen type VI // non-traceable author statement /// 5737 // cytoplasm // inferred from electronic annotation	5201 // extracellular matrix structural constituent // inferred from electronic annotation /// 5515 // protein binding // inferred from electronic annotation	---	-1.0955	0.14852	-0.0028509	0.98024	3	2	Up
212940_at	BE350145	Hs.474053	collagen, type VI, alpha 1	COL6A1	1291	6817 // phosphate transport // inferred from electronic annotation /// 7155 // cell adhesion // non-traceable author statement	5581 // collagen // inferred from electronic annotation /// 5589 // collagen type VI // non-traceable author statement /// 5737 // cytoplasm // inferred from electronic annotation	5201 // extracellular matrix structural constituent // inferred from electronic annotation /// 5515 // protein binding // inferred from electronic annotation	---	1.157	0.28097	0.43747	6.2e-05	3	2	Up
212938_at	M20776	Hs.474053	collagen, type VI, alpha 1	COL6A1	1291	6817 // phosphate transport // inferred from electronic annotation /// 7155 // cell adhesion // non-traceable author statement	5581 // collagen // inferred from electronic annotation /// 5589 // collagen type VI // non-traceable author statement /// 5737 // cytoplasm // inferred from electronic annotation	5201 // extracellular matrix structural constituent // inferred from electronic annotation /// 5515 // protein binding // inferred from electronic annotation	---	1.1011	0.33772	0.34045	0.0022889	3	2	Up
212939_at	M20776	Hs.474053	collagen, type VI, alpha 1	COL6A1	1291	6817 // phosphate transport // inferred from electronic annotation /// 7155 // cell adhesion // non-traceable author statement	5581 // collagen // inferred from electronic annotation /// 5589 // collagen type VI // non-traceable author statement /// 5737 // cytoplasm // inferred from electronic annotation	5201 // extracellular matrix structural constituent // inferred from electronic annotation /// 5515 // protein binding // inferred from electronic annotation	---	1.0408	0.56245	0.094226	0.41189	3	2	Up
217312_s_at	L23982	Hs.476218	collagen, type VII, alpha 1 (epidermolysis bullosa, dystrophic, dominant and recessive)	COL7A1	1294	6817 // phosphate transport // inferred from electronic annotation /// 7155 // cell adhesion // inferred from electronic annotation /// 8544 // epidermis development // traceable author statement	5590 // collagen type VII // traceable author statement /// 5604 // basement membrane // traceable author statement /// 5737 // cytoplasm // inferred from electronic annotation	4867 // serine-type endopeptidase inhibitor activity // inferred from electronic annotation /// 5198 // structural molecule activity // inferred from electronic annotation /// 5515 // protein binding // inferred from electronic annotation	---	1.181	0.057662	0.31055	0.0056547	3	2	Up
204136_at	NM_000094	Hs.476218	collagen, type VII, alpha 1 (epidermolysis bullosa, dystrophic, dominant and recessive)	COL7A1	1294	6817 // phosphate transport // inferred from electronic annotation /// 7155 // cell adhesion // inferred from electronic annotation /// 8544 // epidermis development // traceable author statement	5590 // collagen type VII // traceable author statement /// 5604 // basement membrane // traceable author statement /// 5737 // cytoplasm // inferred from electronic annotation	4867 // serine-type endopeptidase inhibitor activity // inferred from electronic annotation /// 5198 // structural molecule activity // inferred from electronic annotation /// 5515 // protein binding // inferred from electronic annotation	---	1.0339	0.67743	0.10958	0.33956	3	2	Up
201359_at	NM_016451	Hs.339278	coatomer protein complex, subunit beta	COPB	1315	6605 // protein targeting // inferred from electronic annotation /// 6890 // retrograde transport, Golgi to ER // inferred from sequence or structural similarity /// 6891 // intra-Golgi transport // inferred from sequence or structural similarity /// 15031 // protein transport // inferred from electronic annotation	139 // Golgi membrane // traceable author statement /// 5795 // Golgi stack // inferred from electronic annotation /// 5798 // Golgi vesicle // traceable author statement /// 5829 // cytosol // traceable author statement /// 16020 // membrane // inferred from electronic annotation /// 30126 // COPI vesicle coat // inferred from sequence or structural similarity	5488 // binding // inferred from electronic annotation /// 5515 // protein binding // inferred from sequence or structural similarity	---	1.2024	0.004349	0.48933	5.46e-06	3	1	Up
201358_s_at	NM_016451	Hs.339278	coatomer protein complex, subunit beta	COPB	1315	6605 // protein targeting // inferred from electronic annotation /// 6890 // retrograde transport, Golgi to ER // inferred from sequence or structural similarity /// 6891 // intra-Golgi transport // inferred from sequence or structural similarity /// 15031 // protein transport // inferred from electronic annotation	139 // Golgi membrane // traceable author statement /// 5795 // Golgi stack // inferred from electronic annotation /// 5798 // Golgi vesicle // traceable author statement /// 5829 // cytosol // traceable author statement /// 16020 // membrane // inferred from electronic annotation /// 30126 // COPI vesicle coat // inferred from sequence or structural similarity	5488 // binding // inferred from electronic annotation /// 5515 // protein binding // inferred from sequence or structural similarity	---	1.1702	0.0063641	0.40009	0.00028426	3	1	Up
233308_at	AU143964	Hs.339278	Coatomer protein complex, subunit beta	COPB	1315	6605 // protein targeting // inferred from electronic annotation /// 6890 // retrograde transport, Golgi to ER // inferred from sequence or structural similarity /// 6891 // intra-Golgi transport // inferred from sequence or structural similarity /// 15031 // protein transport // inferred from electronic annotation	139 // Golgi membrane // traceable author statement /// 5795 // Golgi stack // inferred from electronic annotation /// 5798 // Golgi vesicle // traceable author statement /// 5829 // cytosol // traceable author statement /// 16020 // membrane // inferred from electronic annotation /// 30126 // COPI vesicle coat // inferred from sequence or structural similarity	5488 // binding // inferred from electronic annotation /// 5515 // protein binding // inferred from sequence or structural similarity	---	-1.0363	0.5354	0.14161	0.21619	3	1	Up
204573_at	NM_021151	Hs.125039	carnitine O-octanoyltransferase	CROT	54677	6091 // generation of precursor metabolites and energy // traceable author statement /// 6629 // lipid metabolism // inferred from electronic annotation /// 6631 // fatty acid metabolism // traceable author statement /// 6810 // transport // inferred from electronic annotation	5777 // peroxisome // traceable author statement	8415 // acyltransferase activity // inferred from electronic annotation /// 8458 // carnitine O-octanoyltransferase activity // traceable author statement /// 16740 // transferase activity // inferred from electronic annotation	---	1.2429	0.0034756	0.34354	0.0020746	3	-3	Down
231102_at	BE674103	Hs.125039	carnitine O-octanoyltransferase	CROT	54677	6091 // generation of precursor metabolites and energy // traceable author statement /// 6629 // lipid metabolism // inferred from electronic annotation /// 6631 // fatty acid metabolism // traceable author statement /// 6810 // transport // inferred from electronic annotation	5777 // peroxisome // traceable author statement	8415 // acyltransferase activity // inferred from electronic annotation /// 8458 // carnitine O-octanoyltransferase activity // traceable author statement /// 16740 // transferase activity // inferred from electronic annotation	---	-1.0279	0.74639	0.11558	0.31362	3	-3	Down
243283_at	AW517412	Hs.125039	Carnitine O-octanoyltransferase	CROT	54677	6091 // generation of precursor metabolites and energy // traceable author statement /// 6629 // lipid metabolism // inferred from electronic annotation /// 6631 // fatty acid metabolism // traceable author statement /// 6810 // transport // inferred from electronic annotation	5777 // peroxisome // traceable author statement	8415 // acyltransferase activity // inferred from electronic annotation /// 8458 // carnitine O-octanoyltransferase activity // traceable author statement /// 16740 // transferase activity // inferred from electronic annotation	---	1.0111	0.8737	0.099614	0.38554	3	-3	Down
211839_s_at	U22386	Hs.173894	colony stimulating factor 1 (macrophage)	CSF1	1435	8283 // cell proliferation // non-traceable author statement /// 8284 // positive regulation of cell proliferation // traceable author statement /// 30097 // hemopoiesis // non-traceable author statement /// 30154 // cell differentiation // non-traceable author statement /// 30225 // macrophage differentiation // traceable author statement	5615 // extracellular space // inferred from electronic annotation /// 16020 // membrane // non-traceable author statement /// 16021 // integral to membrane // inferred from electronic annotation	5157 // macrophage colony stimulating factor receptor binding // traceable author statement	---	-1.1219	0.23258	0.15274	0.18187	3	-1	Down
209716_at	M37435	Hs.173894	colony stimulating factor 1 (macrophage)	CSF1	1435	8283 // cell proliferation // non-traceable author statement /// 8284 // positive regulation of cell proliferation // traceable author statement /// 30097 // hemopoiesis // non-traceable author statement /// 30154 // cell differentiation // non-traceable author statement /// 30225 // macrophage differentiation // traceable author statement	5615 // extracellular space // inferred from electronic annotation /// 16020 // membrane // non-traceable author statement /// 16021 // integral to membrane // inferred from electronic annotation	5157 // macrophage colony stimulating factor receptor binding // traceable author statement	---	-1.0376	0.48209	0.21924	0.053791	3	-1	Down
210557_x_at	M76453	Hs.173894	colony stimulating factor 1 (macrophage)	CSF1	1435	8283 // cell proliferation // non-traceable author statement /// 8284 // positive regulation of cell proliferation // traceable author statement /// 30097 // hemopoiesis // non-traceable author statement /// 30154 // cell differentiation // non-traceable author statement /// 30225 // macrophage differentiation // traceable author statement	5615 // extracellular space // inferred from electronic annotation /// 16020 // membrane // non-traceable author statement /// 16021 // integral to membrane // inferred from electronic annotation	5157 // macrophage colony stimulating factor receptor binding // traceable author statement	---	1.0376	0.58958	0.23215	0.040832	3	-1	Down
207082_at	NM_000757	Hs.173894	colony stimulating factor 1 (macrophage)	CSF1	1435	8283 // cell proliferation // non-traceable author statement /// 8284 // positive regulation of cell proliferation // traceable author statement /// 30097 // hemopoiesis // non-traceable author statement /// 30154 // cell differentiation // non-traceable author statement /// 30225 // macrophage differentiation // traceable author statement	5615 // extracellular space // inferred from electronic annotation /// 16020 // membrane // non-traceable author statement /// 16021 // integral to membrane // inferred from electronic annotation	5157 // macrophage colony stimulating factor receptor binding // traceable author statement	---	-1.0395	0.70259	-0.041944	0.71539	3	-1	Down
211571_s_at	D32039	Hs.443681	chondroitin sulfate proteoglycan 2 (versican)	CSPG2	1462	7275 // development // traceable author statement /// 8037 // cell recognition // traceable author statement	5578 // extracellular matrix (sensu Metazoa) // traceable author statement	5509 // calcium ion binding // inferred from electronic annotation /// 5529 // sugar binding // inferred from electronic annotation /// 5540 // hyaluronic acid binding // traceable author statement	---	-1.6696	0.017094	-0.19303	0.090404	3	2	Up
215646_s_at	R94644	Hs.443681	chondroitin sulfate proteoglycan 2 (versican) /// chondroitin sulfate proteoglycan 2 (versican)	CSPG2	1462	7275 // development // traceable author statement /// 8037 // cell recognition // traceable author statement	5578 // extracellular matrix (sensu Metazoa) // traceable author statement	5509 // calcium ion binding // inferred from electronic annotation /// 5529 // sugar binding // inferred from electronic annotation /// 5540 // hyaluronic acid binding // traceable author statement	---	-1.4711	0.039588	-0.1621	0.15622	3	2	Up
204619_s_at	BF590263	Hs.443681	chondroitin sulfate proteoglycan 2 (versican)	CSPG2	1462	7275 // development // traceable author statement /// 8037 // cell recognition // traceable author statement	5578 // extracellular matrix (sensu Metazoa) // traceable author statement	5509 // calcium ion binding // inferred from electronic annotation /// 5529 // sugar binding // inferred from electronic annotation /// 5540 // hyaluronic acid binding // traceable author statement	---	-1.2373	0.12746	-0.17308	0.12968	3	2	Up
204620_s_at	NM_004385	Hs.443681	chondroitin sulfate proteoglycan 2 (versican)	CSPG2	1462	7275 // development // traceable author statement /// 8037 // cell recognition // traceable author statement	5578 // extracellular matrix (sensu Metazoa) // traceable author statement	5509 // calcium ion binding // inferred from electronic annotation /// 5529 // sugar binding // inferred from electronic annotation /// 5540 // hyaluronic acid binding // traceable author statement	---	-1.1679	0.26441	-0.17595	0.12333	3	2	Up
221731_x_at	BF218922	Hs.443681	chondroitin sulfate proteoglycan 2 (versican)	CSPG2	1462	7275 // development // traceable author statement /// 8037 // cell recognition // traceable author statement	5578 // extracellular matrix (sensu Metazoa) // traceable author statement	5509 // calcium ion binding // inferred from electronic annotation /// 5529 // sugar binding // inferred from electronic annotation /// 5540 // hyaluronic acid binding // traceable author statement	---	-1.1025	0.45187	-0.15118	0.18643	3	2	Up
209101_at	M92934	Hs.410037	connective tissue growth factor	CTGF	1490	1558 // regulation of cell growth // inferred from electronic annotation /// 6260 // DNA replication // inferred from electronic annotation /// 6928 // cell motility // not recorded /// 7155 // cell adhesion // inferred from electronic annotation /// 8544 // epidermis development // traceable author statement /// 9611 // response to wounding // traceable author statement	5578 // extracellular matrix (sensu Metazoa) // traceable author statement /// 5615 // extracellular space // not recorded /// 5625 // soluble fraction // not recorded /// 5886 // plasma membrane // traceable author statement	5515 // protein binding // inferred from electronic annotation /// 5520 // insulin-like growth factor binding // traceable author statement /// 8201 // heparin binding // inferred from electronic annotation	---	1.1422	0.34315	0.50523	2.39e-06	3	2	Up
215726_s_at	M22976	Hs.465413	cytochrome b-5	CYB5	1528	6118 // electron transport // inferred from electronic annotation /// 6810 // transport // inferred from electronic annotation	5739 // mitochondrion // not recorded /// 5783 // endoplasmic reticulum // inferred from electronic annotation /// 5792 // microsome // inferred from electronic annotation /// 16021 // integral to membrane // inferred from electronic annotation	4129 // cytochrome-c oxidase activity // traceable author statement /// 5506 // iron ion binding // inferred from electronic annotation /// 46872 // metal ion binding // inferred from electronic annotation	---	-1.0737	0.10107	-0.08969	0.43486	3	-3	Down
207843_x_at	NM_001914	Hs.465413	cytochrome b-5	CYB5	1528	6118 // electron transport // inferred from electronic annotation /// 6810 // transport // inferred from electronic annotation	5739 // mitochondrion // not recorded /// 5783 // endoplasmic reticulum // inferred from electronic annotation /// 5792 // microsome // inferred from electronic annotation /// 16021 // integral to membrane // inferred from electronic annotation	4129 // cytochrome-c oxidase activity // traceable author statement /// 5506 // iron ion binding // inferred from electronic annotation /// 46872 // metal ion binding // inferred from electronic annotation	---	1.0593	0.37372	0.13134	0.25169	3	-3	Down
209366_x_at	M22865	Hs.465413	cytochrome b-5	CYB5	1528	6118 // electron transport // inferred from electronic annotation /// 6810 // transport // inferred from electronic annotation	5739 // mitochondrion // not recorded /// 5783 // endoplasmic reticulum // inferred from electronic annotation /// 5792 // microsome // inferred from electronic annotation /// 16021 // integral to membrane // inferred from electronic annotation	4129 // cytochrome-c oxidase activity // traceable author statement /// 5506 // iron ion binding // inferred from electronic annotation /// 46872 // metal ion binding // inferred from electronic annotation	---	1.0509	0.45709	0.074289	0.51802	3	-3	Down
217021_at	AL353132	Hs.465413	cytochrome b-5	CYB5	1528	6118 // electron transport // inferred from electronic annotation /// 6810 // transport // inferred from electronic annotation	5739 // mitochondrion // not recorded /// 5783 // endoplasmic reticulum // inferred from electronic annotation /// 5792 // microsome // inferred from electronic annotation /// 16021 // integral to membrane // inferred from electronic annotation	4129 // cytochrome-c oxidase activity // traceable author statement /// 5506 // iron ion binding // inferred from electronic annotation /// 46872 // metal ion binding // inferred from electronic annotation	---	1.0005	0.49151	0.22497	0.047669	3	-3	Down
202481_at	NM_004753	Hs.289347	dehydrogenase/reductase (SDR family) member 3	DHRS3	9249	6631 // fatty acid metabolism // traceable author statement /// 7601 // visual perception // traceable author statement /// 8152 // metabolism // inferred from electronic annotation	16021 // integral to membrane // inferred from electronic annotation	166 // nucleotide binding // traceable author statement /// 5489 // electron transporter activity // traceable author statement /// 16491 // oxidoreductase activity // inferred from electronic annotation	---	1.1953	0.14858	0.3129	0.0052834	3	1	Up
238032_at	T68858	Hs.289347	Dehydrogenase/reductase (SDR family) member 3	DHRS3	9249	6631 // fatty acid metabolism // traceable author statement /// 7601 // visual perception // traceable author statement /// 8152 // metabolism // inferred from electronic annotation	16021 // integral to membrane // inferred from electronic annotation	166 // nucleotide binding // traceable author statement /// 5489 // electron transporter activity // traceable author statement /// 16491 // oxidoreductase activity // inferred from electronic annotation	---	1.142	0.29591	0.2556	0.023908	3	1	Up
241515_at	AA007535	Hs.289347	Dehydrogenase/reductase (SDR family) member 3	DHRS3	9249	6631 // fatty acid metabolism // traceable author statement /// 7601 // visual perception // traceable author statement /// 8152 // metabolism // inferred from electronic annotation	16021 // integral to membrane // inferred from electronic annotation	166 // nucleotide binding // traceable author statement /// 5489 // electron transporter activity // traceable author statement /// 16491 // oxidoreductase activity // inferred from electronic annotation	---	1.0278	0.68444	0.25987	0.021582	3	1	Up
210762_s_at	AF026219	Hs.134296	deleted in liver cancer 1	DLC1	10395	7010 // cytoskeleton organization and biogenesis // non-traceable author statement /// 7165 // signal transduction // traceable author statement /// 30155 // regulation of cell adhesion // non-traceable author statement /// 30308 // negative regulation of cell growth // inferred from direct assay	5576 // extracellular region // inferred from electronic annotation /// 5737 // cytoplasm // non-traceable author statement	5100 // Rho GTPase activator activity // non-traceable author statement /// 5515 // protein binding // non-traceable author statement	---	1.4201	0.018316	0.53994	3.37e-07	3	3	Up
242631_x_at	BF476660	Hs.134296	deleted in liver cancer 1	DLC1	10395	7010 // cytoskeleton organization and biogenesis // non-traceable author statement /// 7165 // signal transduction // traceable author statement /// 30155 // regulation of cell adhesion // non-traceable author statement /// 30308 // negative regulation of cell growth // inferred from direct assay	5576 // extracellular region // inferred from electronic annotation /// 5737 // cytoplasm // non-traceable author statement	5100 // Rho GTPase activator activity // non-traceable author statement /// 5515 // protein binding // non-traceable author statement	---	-1.1226	0.046872	-0.095094	0.40757	3	3	Up
220512_at	NM_024767	Hs.134296	deleted in liver cancer 1	DLC1	10395	7010 // cytoskeleton organization and biogenesis // non-traceable author statement /// 7165 // signal transduction // traceable author statement /// 30155 // regulation of cell adhesion // non-traceable author statement /// 30308 // negative regulation of cell growth // inferred from direct assay	5576 // extracellular region // inferred from electronic annotation /// 5737 // cytoplasm // non-traceable author statement	5100 // Rho GTPase activator activity // non-traceable author statement /// 5515 // protein binding // non-traceable author statement	---	1.2013	0.041417	0.21171	0.062785	3	3	Up
224822_at	AA524250	Hs.134296	deleted in liver cancer 1	DLC1	10395	7010 // cytoskeleton organization and biogenesis // non-traceable author statement /// 7165 // signal transduction // traceable author statement /// 30155 // regulation of cell adhesion // non-traceable author statement /// 30308 // negative regulation of cell growth // inferred from direct assay	5576 // extracellular region // inferred from electronic annotation /// 5737 // cytoplasm // non-traceable author statement	5100 // Rho GTPase activator activity // non-traceable author statement /// 5515 // protein binding // non-traceable author statement	---	1.3609	0.045417	0.55412	1.42e-07	3	3	Up
220511_s_at	NM_024767	Hs.134296	deleted in liver cancer 1	DLC1	10395	7010 // cytoskeleton organization and biogenesis // non-traceable author statement /// 7165 // signal transduction // traceable author statement /// 30155 // regulation of cell adhesion // non-traceable author statement /// 30308 // negative regulation of cell growth // inferred from direct assay	5576 // extracellular region // inferred from electronic annotation /// 5737 // cytoplasm // non-traceable author statement	5100 // Rho GTPase activator activity // non-traceable author statement /// 5515 // protein binding // non-traceable author statement	---	-1.1033	0.10467	-0.055694	0.62816	3	3	Up
201041_s_at	NM_004417	Hs.171695	dual specificity phosphatase 1	DUSP1	1843	6470 // protein amino acid dephosphorylation // inferred from electronic annotation /// 6979 // response to oxidative stress // traceable author statement /// 7049 // cell cycle // inferred from electronic annotation	---	4726 // non-membrane spanning protein tyrosine phosphatase activity // traceable author statement /// 16787 // hydrolase activity // inferred from electronic annotation /// 17017 // MAP kinase phosphatase activity // inferred from electronic annotation	---	1.3555	0.017567	0.58694	1.63e-08	3	2	Up
226578_s_at	AW024420	Hs.171695	Dual specificity phosphatase 1	DUSP1	1843	6470 // protein amino acid dephosphorylation // inferred from electronic annotation /// 6979 // response to oxidative stress // traceable author statement /// 7049 // cell cycle // inferred from electronic annotation	---	4726 // non-membrane spanning protein tyrosine phosphatase activity // traceable author statement /// 16787 // hydrolase activity // inferred from electronic annotation /// 17017 // MAP kinase phosphatase activity // inferred from electronic annotation	---	-1.0999	0.018076	-0.034119	0.76681	3	2	Up
201044_x_at	AA530892	Hs.171695	dual specificity phosphatase 1	DUSP1	1843	6470 // protein amino acid dephosphorylation // inferred from electronic annotation /// 6979 // response to oxidative stress // traceable author statement /// 7049 // cell cycle // inferred from electronic annotation	---	4726 // non-membrane spanning protein tyrosine phosphatase activity // traceable author statement /// 16787 // hydrolase activity // inferred from electronic annotation /// 17017 // MAP kinase phosphatase activity // inferred from electronic annotation	---	1.1792	0.37648	0.47365	1.19e-05	3	2	Up
210839_s_at	D45421	Hs.190977	ectonucleotide pyrophosphatase/phosphodiesterase 2 (autotaxin)	ENPP2	5168	6796 // phosphate metabolism // traceable author statement /// 6928 // cell motility // traceable author statement /// 6935 // chemotaxis // non-traceable author statement /// 7186 // G-protein coupled receptor protein signaling pathway // traceable author statement /// 9117 // nucleotide metabolism // inferred from electronic annotation	5886 // plasma membrane // traceable author statement /// 5887 // integral to plasma membrane // traceable author statement	3676 // nucleic acid binding // inferred from electronic annotation /// 4519 // endonuclease activity // inferred from electronic annotation /// 4528 // phosphodiesterase I activity // traceable author statement /// 4551 // nucleotide diphosphatase activity // traceable author statement /// 8134 // transcription factor binding // traceable author statement /// 16787 // hydrolase activity // trace…	---	-1.1345	0.58245	-0.12859	0.26187	3	-2	Down
209392_at	L35594	Hs.190977	ectonucleotide pyrophosphatase/phosphodiesterase 2 (autotaxin)	ENPP2	5168	6796 // phosphate metabolism // traceable author statement /// 6928 // cell motility // traceable author statement /// 6935 // chemotaxis // non-traceable author statement /// 7186 // G-protein coupled receptor protein signaling pathway // traceable author statement /// 9117 // nucleotide metabolism // inferred from electronic annotation	5886 // plasma membrane // traceable author statement /// 5887 // integral to plasma membrane // traceable author statement	3676 // nucleic acid binding // inferred from electronic annotation /// 4519 // endonuclease activity // inferred from electronic annotation /// 4528 // phosphodiesterase I activity // traceable author statement /// 4551 // nucleotide diphosphatase activity // traceable author statement /// 8134 // transcription factor binding // traceable author statement /// 16787 // hydrolase activity // trace…	---	1.0612	0.8115	-0.085457	0.45693	3	-2	Down
237843_at	BF510392	Hs.468410	Endothelial PAS domain protein 1	EPAS1	2034	1525 // angiogenesis // inferred from electronic annotation /// 6355 // regulation of transcription, DNA-dependent // inferred from electronic annotation /// 6366 // transcription from RNA polymerase II promoter // traceable author statement /// 7165 // signal transduction // traceable author statement /// 30154 // cell differentiation // inferred from electronic annotation	5634 // nucleus // inferred from electronic annotation	3705 // RNA polymerase II transcription factor activity, enhancer binding // traceable author statement /// 3713 // transcription coactivator activity // traceable author statement /// 4871 // signal transducer activity // inferred from electronic annotation /// 35035 // histone acetyltransferase binding // inferred from physical interaction	---	1.1739	0.02875	0.263	0.019999	3	1	Up
200879_s_at	NM_001430	Hs.468410	endothelial PAS domain protein 1	EPAS1	2034	1525 // angiogenesis // inferred from electronic annotation /// 6355 // regulation of transcription, DNA-dependent // inferred from electronic annotation /// 6366 // transcription from RNA polymerase II promoter // traceable author statement /// 7165 // signal transduction // traceable author statement /// 30154 // cell differentiation // inferred from electronic annotation	5634 // nucleus // inferred from electronic annotation	3705 // RNA polymerase II transcription factor activity, enhancer binding // traceable author statement /// 3713 // transcription coactivator activity // traceable author statement /// 4871 // signal transducer activity // inferred from electronic annotation /// 35035 // histone acetyltransferase binding // inferred from physical interaction	---	-1.3676	0.034087	0.18676	0.10158	3	1	Up
229904_at	AA058532	Hs.468410	Endothelial PAS domain protein 1	EPAS1	2034	1525 // angiogenesis // inferred from electronic annotation /// 6355 // regulation of transcription, DNA-dependent // inferred from electronic annotation /// 6366 // transcription from RNA polymerase II promoter // traceable author statement /// 7165 // signal transduction // traceable author statement /// 30154 // cell differentiation // inferred from electronic annotation	5634 // nucleus // inferred from electronic annotation	3705 // RNA polymerase II transcription factor activity, enhancer binding // traceable author statement /// 3713 // transcription coactivator activity // traceable author statement /// 4871 // signal transducer activity // inferred from electronic annotation /// 35035 // histone acetyltransferase binding // inferred from physical interaction	---	1.16	0.049513	0.046604	0.68535	3	1	Up
235963_at	AI741471	Hs.468410	Endothelial PAS domain protein 1	EPAS1	2034	1525 // angiogenesis // inferred from electronic annotation /// 6355 // regulation of transcription, DNA-dependent // inferred from electronic annotation /// 6366 // transcription from RNA polymerase II promoter // traceable author statement /// 7165 // signal transduction // traceable author statement /// 30154 // cell differentiation // inferred from electronic annotation	5634 // nucleus // inferred from electronic annotation	3705 // RNA polymerase II transcription factor activity, enhancer binding // traceable author statement /// 3713 // transcription coactivator activity // traceable author statement /// 4871 // signal transducer activity // inferred from electronic annotation /// 35035 // histone acetyltransferase binding // inferred from physical interaction	---	1.1049	0.39485	0.0637	0.57954	3	1	Up
242868_at	T70087	Hs.468410	Endothelial PAS domain protein 1	EPAS1	2034	1525 // angiogenesis // inferred from electronic annotation /// 6355 // regulation of transcription, DNA-dependent // inferred from electronic annotation /// 6366 // transcription from RNA polymerase II promoter // traceable author statement /// 7165 // signal transduction // traceable author statement /// 30154 // cell differentiation // inferred from electronic annotation	5634 // nucleus // inferred from electronic annotation	3705 // RNA polymerase II transcription factor activity, enhancer binding // traceable author statement /// 3713 // transcription coactivator activity // traceable author statement /// 4871 // signal transducer activity // inferred from electronic annotation /// 35035 // histone acetyltransferase binding // inferred from physical interaction	---	1.1107	0.46867	0.32805	0.0033673	3	1	Up
200878_at	AF052094	Hs.468410	endothelial PAS domain protein 1	EPAS1	2034	1525 // angiogenesis // inferred from electronic annotation /// 6355 // regulation of transcription, DNA-dependent // inferred from electronic annotation /// 6366 // transcription from RNA polymerase II promoter // traceable author statement /// 7165 // signal transduction // traceable author statement /// 30154 // cell differentiation // inferred from electronic annotation	5634 // nucleus // inferred from electronic annotation	3705 // RNA polymerase II transcription factor activity, enhancer binding // traceable author statement /// 3713 // transcription coactivator activity // traceable author statement /// 4871 // signal transducer activity // inferred from electronic annotation /// 35035 // histone acetyltransferase binding // inferred from physical interaction	---	-1.0112	0.90145	0.37531	0.00070971	3	1	Up
230711_at	AA777349	Hs.468410	Endothelial PAS domain protein 1	EPAS1	2034	1525 // angiogenesis // inferred from electronic annotation /// 6355 // regulation of transcription, DNA-dependent // inferred from electronic annotation /// 6366 // transcription from RNA polymerase II promoter // traceable author statement /// 7165 // signal transduction // traceable author statement /// 30154 // cell differentiation // inferred from electronic annotation	5634 // nucleus // inferred from electronic annotation	3705 // RNA polymerase II transcription factor activity, enhancer binding // traceable author statement /// 3713 // transcription coactivator activity // traceable author statement /// 4871 // signal transducer activity // inferred from electronic annotation /// 35035 // histone acetyltransferase binding // inferred from physical interaction	---	-1.0144	0.8416	0.28878	0.010344	3	1	Up
242652_at	AI760942	Hs.486470	Erythrocyte membrane protein band 4.1-like 2	EPB41L2	2037	30866 // cortical actin cytoskeleton organization and biogenesis // inferred from electronic annotation	5737 // cytoplasm // inferred from electronic annotation /// 5856 // cytoskeleton // inferred from electronic annotation /// 5886 // plasma membrane // traceable author statement /// 8091 // spectrin // traceable author statement /// 16020 // membrane // inferred from electronic annotation	3779 // actin binding // inferred from electronic annotation /// 5198 // structural molecule activity // inferred from electronic annotation /// 5200 // structural constituent of cytoskeleton // not recorded /// 5488 // binding // inferred from electronic annotation	---	-1.636	0.00037738	-0.19672	0.084306	3	1	Up
231174_s_at	H92979	Hs.486470	Erythrocyte membrane protein band 4.1-like 2	EPB41L2	2037	30866 // cortical actin cytoskeleton organization and biogenesis // inferred from electronic annotation	5737 // cytoplasm // inferred from electronic annotation /// 5856 // cytoskeleton // inferred from electronic annotation /// 5886 // plasma membrane // traceable author statement /// 8091 // spectrin // traceable author statement /// 16020 // membrane // inferred from electronic annotation	3779 // actin binding // inferred from electronic annotation /// 5198 // structural molecule activity // inferred from electronic annotation /// 5200 // structural constituent of cytoskeleton // not recorded /// 5488 // binding // inferred from electronic annotation	---	-1.3134	0.001197	-0.083845	0.46549	3	1	Up
201718_s_at	BF511685	Hs.486470	erythrocyte membrane protein band 4.1-like 2	EPB41L2	2037	30866 // cortical actin cytoskeleton organization and biogenesis // inferred from electronic annotation	5737 // cytoplasm // inferred from electronic annotation /// 5856 // cytoskeleton // inferred from electronic annotation /// 5886 // plasma membrane // traceable author statement /// 8091 // spectrin // traceable author statement /// 16020 // membrane // inferred from electronic annotation	3779 // actin binding // inferred from electronic annotation /// 5198 // structural molecule activity // inferred from electronic annotation /// 5200 // structural constituent of cytoskeleton // not recorded /// 5488 // binding // inferred from electronic annotation	---	-1.3658	0.0040227	-0.21494	0.05879	3	1	Up
201719_s_at	NM_001431	Hs.486470	erythrocyte membrane protein band 4.1-like 2	EPB41L2	2037	30866 // cortical actin cytoskeleton organization and biogenesis // inferred from electronic annotation	5737 // cytoplasm // inferred from electronic annotation /// 5856 // cytoskeleton // inferred from electronic annotation /// 5886 // plasma membrane // traceable author statement /// 8091 // spectrin // traceable author statement /// 16020 // membrane // inferred from electronic annotation	3779 // actin binding // inferred from electronic annotation /// 5198 // structural molecule activity // inferred from electronic annotation /// 5200 // structural constituent of cytoskeleton // not recorded /// 5488 // binding // inferred from electronic annotation	---	-1.0804	0.33146	-0.18836	0.098632	3	1	Up
234634_at	AK025101	Hs.492618	Exostoses (multiple) 1	EXT1	2131	1501 // skeletal development // traceable author statement /// 6024 // glycosaminoglycan biosynthesis // traceable author statement /// 7049 // cell cycle // inferred from electronic annotation /// 7165 // signal transduction // traceable author statement /// 15012 // heparan sulfate proteoglycan biosynthesis // inferred from sequence or structural similarity /// 45786 // negative regulation of c…	5789 // endoplasmic reticulum membrane // traceable author statement /// 5795 // Golgi stack // inferred from electronic annotation /// 16020 // membrane // inferred from electronic annotation /// 16021 // integral to membrane // traceable author statement /// 30176 // integral to endoplasmic reticulum membrane // inferred from sequence or structural similarity	16757 // transferase activity, transferring glycosyl groups // inferred from electronic annotation /// 50508 // glucuronosyl-N-acetylglucosaminyl-proteoglycan 4-alpha-N-acetylglucosaminyltransferase activity // inferred from sequence or structural similarity /// 50509 // N-acetylglucosaminyl-proteoglycan 4-beta-glucuronosyltransferase activity // inferred from sequence or structural similarity	---	-1.187	0.018286	-0.054808	0.63365	3	3	Up
215206_at	AK025143	Hs.492618	Exostoses (multiple) 1	EXT1	2131	1501 // skeletal development // traceable author statement /// 6024 // glycosaminoglycan biosynthesis // traceable author statement /// 7049 // cell cycle // inferred from electronic annotation /// 7165 // signal transduction // traceable author statement /// 15012 // heparan sulfate proteoglycan biosynthesis // inferred from sequence or structural similarity /// 45786 // negative regulation of c…	5789 // endoplasmic reticulum membrane // traceable author statement /// 5795 // Golgi stack // inferred from electronic annotation /// 16020 // membrane // inferred from electronic annotation /// 16021 // integral to membrane // traceable author statement /// 30176 // integral to endoplasmic reticulum membrane // inferred from sequence or structural similarity	16757 // transferase activity, transferring glycosyl groups // inferred from electronic annotation /// 50508 // glucuronosyl-N-acetylglucosaminyl-proteoglycan 4-alpha-N-acetylglucosaminyltransferase activity // inferred from sequence or structural similarity /// 50509 // N-acetylglucosaminyl-proteoglycan 4-beta-glucuronosyltransferase activity // inferred from sequence or structural similarity	---	-1.1771	0.076716	-0.16883	0.13952	3	3	Up
201995_at	NM_000127	Hs.492618	exostoses (multiple) 1	EXT1	2131	1501 // skeletal development // traceable author statement /// 6024 // glycosaminoglycan biosynthesis // traceable author statement /// 7049 // cell cycle // inferred from electronic annotation /// 7165 // signal transduction // traceable author statement /// 15012 // heparan sulfate proteoglycan biosynthesis // inferred from sequence or structural similarity /// 45786 // negative regulation of c…	5789 // endoplasmic reticulum membrane // traceable author statement /// 5795 // Golgi stack // inferred from electronic annotation /// 16020 // membrane // inferred from electronic annotation /// 16021 // integral to membrane // traceable author statement /// 30176 // integral to endoplasmic reticulum membrane // inferred from sequence or structural similarity	16757 // transferase activity, transferring glycosyl groups // inferred from electronic annotation /// 50508 // glucuronosyl-N-acetylglucosaminyl-proteoglycan 4-alpha-N-acetylglucosaminyltransferase activity // inferred from sequence or structural similarity /// 50509 // N-acetylglucosaminyl-proteoglycan 4-beta-glucuronosyltransferase activity // inferred from sequence or structural similarity	---	1.0744	0.075671	0.18623	0.10257	3	3	Up
237310_at	AI743607	Hs.492618	Exostoses (multiple) 1	EXT1	2131	1501 // skeletal development // traceable author statement /// 6024 // glycosaminoglycan biosynthesis // traceable author statement /// 7049 // cell cycle // inferred from electronic annotation /// 7165 // signal transduction // traceable author statement /// 15012 // heparan sulfate proteoglycan biosynthesis // inferred from sequence or structural similarity /// 45786 // negative regulation of c…	5789 // endoplasmic reticulum membrane // traceable author statement /// 5795 // Golgi stack // inferred from electronic annotation /// 16020 // membrane // inferred from electronic annotation /// 16021 // integral to membrane // traceable author statement /// 30176 // integral to endoplasmic reticulum membrane // inferred from sequence or structural similarity	16757 // transferase activity, transferring glycosyl groups // inferred from electronic annotation /// 50508 // glucuronosyl-N-acetylglucosaminyl-proteoglycan 4-alpha-N-acetylglucosaminyltransferase activity // inferred from sequence or structural similarity /// 50509 // N-acetylglucosaminyl-proteoglycan 4-beta-glucuronosyltransferase activity // inferred from sequence or structural similarity	---	1.2414	0.12376	0.063576	0.58028	3	3	Up
232174_at	AA480392	Hs.492618	Exostoses (multiple) 1	EXT1	2131	1501 // skeletal development // traceable author statement /// 6024 // glycosaminoglycan biosynthesis // traceable author statement /// 7049 // cell cycle // inferred from electronic annotation /// 7165 // signal transduction // traceable author statement /// 15012 // heparan sulfate proteoglycan biosynthesis // inferred from sequence or structural similarity /// 45786 // negative regulation of c…	5789 // endoplasmic reticulum membrane // traceable author statement /// 5795 // Golgi stack // inferred from electronic annotation /// 16020 // membrane // inferred from electronic annotation /// 16021 // integral to membrane // traceable author statement /// 30176 // integral to endoplasmic reticulum membrane // inferred from sequence or structural similarity	16757 // transferase activity, transferring glycosyl groups // inferred from electronic annotation /// 50508 // glucuronosyl-N-acetylglucosaminyl-proteoglycan 4-alpha-N-acetylglucosaminyltransferase activity // inferred from sequence or structural similarity /// 50509 // N-acetylglucosaminyl-proteoglycan 4-beta-glucuronosyltransferase activity // inferred from sequence or structural similarity	---	-1.0925	0.24063	0.096508	0.40061	3	3	Up
239414_at	BF942260	Hs.492618	Exostoses (multiple) 1	EXT1	2131	1501 // skeletal development // traceable author statement /// 6024 // glycosaminoglycan biosynthesis // traceable author statement /// 7049 // cell cycle // inferred from electronic annotation /// 7165 // signal transduction // traceable author statement /// 15012 // heparan sulfate proteoglycan biosynthesis // inferred from sequence or structural similarity /// 45786 // negative regulation of c…	5789 // endoplasmic reticulum membrane // traceable author statement /// 5795 // Golgi stack // inferred from electronic annotation /// 16020 // membrane // inferred from electronic annotation /// 16021 // integral to membrane // traceable author statement /// 30176 // integral to endoplasmic reticulum membrane // inferred from sequence or structural similarity	16757 // transferase activity, transferring glycosyl groups // inferred from electronic annotation /// 50508 // glucuronosyl-N-acetylglucosaminyl-proteoglycan 4-alpha-N-acetylglucosaminyltransferase activity // inferred from sequence or structural similarity /// 50509 // N-acetylglucosaminyl-proteoglycan 4-beta-glucuronosyltransferase activity // inferred from sequence or structural similarity	---	-1.0451	0.25749	0.28422	0.011673	3	3	Up
242126_at	T53962	Hs.492618	Exostoses (multiple) 1	EXT1	2131	1501 // skeletal development // traceable author statement /// 6024 // glycosaminoglycan biosynthesis // traceable author statement /// 7049 // cell cycle // inferred from electronic annotation /// 7165 // signal transduction // traceable author statement /// 15012 // heparan sulfate proteoglycan biosynthesis // inferred from sequence or structural similarity /// 45786 // negative regulation of c…	5789 // endoplasmic reticulum membrane // traceable author statement /// 5795 // Golgi stack // inferred from electronic annotation /// 16020 // membrane // inferred from electronic annotation /// 16021 // integral to membrane // traceable author statement /// 30176 // integral to endoplasmic reticulum membrane // inferred from sequence or structural similarity	16757 // transferase activity, transferring glycosyl groups // inferred from electronic annotation /// 50508 // glucuronosyl-N-acetylglucosaminyl-proteoglycan 4-alpha-N-acetylglucosaminyltransferase activity // inferred from sequence or structural similarity /// 50509 // N-acetylglucosaminyl-proteoglycan 4-beta-glucuronosyltransferase activity // inferred from sequence or structural similarity	---	1.0346	0.69669	0.1264	0.27015	3	3	Up
239227_at	AW182675	Hs.492618	Exostoses (multiple) 1	EXT1	2131	1501 // skeletal development // traceable author statement /// 6024 // glycosaminoglycan biosynthesis // traceable author statement /// 7049 // cell cycle // inferred from electronic annotation /// 7165 // signal transduction // traceable author statement /// 15012 // heparan sulfate proteoglycan biosynthesis // inferred from sequence or structural similarity /// 45786 // negative regulation of c…	5789 // endoplasmic reticulum membrane // traceable author statement /// 5795 // Golgi stack // inferred from electronic annotation /// 16020 // membrane // inferred from electronic annotation /// 16021 // integral to membrane // traceable author statement /// 30176 // integral to endoplasmic reticulum membrane // inferred from sequence or structural similarity	16757 // transferase activity, transferring glycosyl groups // inferred from electronic annotation /// 50508 // glucuronosyl-N-acetylglucosaminyl-proteoglycan 4-alpha-N-acetylglucosaminyltransferase activity // inferred from sequence or structural similarity /// 50509 // N-acetylglucosaminyl-proteoglycan 4-beta-glucuronosyltransferase activity // inferred from sequence or structural similarity	---	1.0147	0.87253	0.0050777	0.96481	3	3	Up
203989_x_at	NM_001992	Hs.482562	coagulation factor II (thrombin) receptor	F2R	2149	74 // regulation of cell cycle // traceable author statement /// 6915 // apoptosis // traceable author statement /// 6919 // caspase activation // traceable author statement /// 6928 // cell motility // traceable author statement /// 7165 // signal transduction // traceable author statement /// 7186 // G-protein coupled receptor protein signaling pathway // inferred from electronic annotation ///…	5794 // Golgi apparatus // traceable author statement /// 5886 // plasma membrane // traceable author statement /// 5887 // integral to plasma membrane // traceable author statement	1584 // rhodopsin-like receptor activity // inferred from electronic annotation /// 4872 // receptor activity // inferred from electronic annotation /// 5102 // receptor binding // traceable author statement /// 15057 // thrombin receptor activity // traceable author statement	GPCRDB_Class_A_Rhodopsin-like // GenMAPP /// GPCRDB_Other // GenMAPP	1.3015	0.10891	0.19261	0.091129	3	1	Up
204363_at	NM_001993	Hs.62192	coagulation factor III (thromboplastin, tissue factor)	F3	2152	6955 // immune response // not recorded /// 7596 // blood coagulation // inferred from electronic annotation /// 7596 // blood coagulation // not recorded	5886 // plasma membrane // non-traceable author statement /// 16020 // membrane // inferred from electronic annotation /// 16021 // integral to membrane // inferred from electronic annotation /// 16021 // integral to membrane // traceable author statement	4896 // hematopoietin/interferon-class (D200-domain) cytokine receptor activity // inferred from electronic annotation	---	1.8957	0.0009914	0.65472	7.93e-11	3	3	Up
203886_s_at	NM_001998	Hs.198862	fibulin 2	FBLN2	2199	7155 // cell adhesion // inferred from electronic annotation	5578 // extracellular matrix (sensu Metazoa) // inferred from electronic annotation /// 5578 // extracellular matrix (sensu Metazoa) // traceable author statement /// 5615 // extracellular space // inferred from electronic annotation	5201 // extracellular matrix structural constituent // traceable author statement /// 5509 // calcium ion binding // inferred from electronic annotation /// 5509 // calcium ion binding // traceable author statement /// 5515 // protein binding // inferred from electronic annotation	---	1.1644	0.43373	0.35885	0.0012541	3	1	Up
208614_s_at	M62994	Hs.476448	filamin B, beta (actin binding protein 278)	FLNB	2317	7016 // cytoskeletal anchoring // traceable author statement /// 7165 // signal transduction // traceable author statement /// 7519 // myogenesis // inferred from electronic annotation /// 30036 // actin cytoskeleton organization and biogenesis // traceable author statement /// 30154 // cell differentiation // inferred from electronic annotation	5887 // integral to plasma membrane // traceable author statement /// 15629 // actin cytoskeleton // traceable author statement	3779 // actin binding // inferred from electronic annotation /// 3779 // actin binding // non-traceable author statement	---	1.0266	0.7658	-0.05247	0.64822	3	1	Up
208613_s_at	AV712733	Hs.476448	filamin B, beta (actin binding protein 278)	FLNB	2317	7016 // cytoskeletal anchoring // traceable author statement /// 7165 // signal transduction // traceable author statement /// 7519 // myogenesis // inferred from electronic annotation /// 30036 // actin cytoskeleton organization and biogenesis // traceable author statement /// 30154 // cell differentiation // inferred from electronic annotation	5887 // integral to plasma membrane // traceable author statement /// 15629 // actin cytoskeleton // traceable author statement	3779 // actin binding // inferred from electronic annotation /// 3779 // actin binding // non-traceable author statement	---	1.0133	0.87591	0.31562	0.0048804	3	1	Up
209189_at	BC004490	Hs.25647	v-fos FBJ murine osteosarcoma viral oncogene homolog	FOS	2353	6306 // DNA methylation // traceable author statement /// 6357 // regulation of transcription from RNA polymerase II promoter // traceable author statement /// 6954 // inflammatory response // traceable author statement	5634 // nucleus // traceable author statement	3677 // DNA binding // inferred from electronic annotation /// 3704 // specific RNA polymerase II transcription factor activity // traceable author statement	TGF_Beta_Signaling_Pathway // GenMAPP /// Smooth_muscle_contraction // GenMAPP	1.5288	0.032508	0.45371	3.02e-05	3	2	Up
202768_at	NM_006732	Hs.75678	FBJ murine osteosarcoma viral oncogene homolog B	FOSB	2354	74 // regulation of cell cycle // non-traceable author statement /// 122 // negative regulation of transcription from RNA polymerase II promoter // traceable author statement /// 6355 // regulation of transcription, DNA-dependent // inferred from electronic annotation /// 7275 // development // traceable author statement /// 7610 // behavior // traceable author statement	5634 // nucleus // inferred from electronic annotation	3677 // DNA binding // traceable author statement /// 8134 // transcription factor binding // traceable author statement	---	-1.3156	0.3331	0.22458	0.048073	3	2	Up
214772_at	H08993	Hs.502266	G2 protein	G2	25758	---	---	---	---	-1.2793	0.00091019	-0.46707	1.63e-05	3	3	Up
234784_at	AL133399	Hs.502266	G2 protein	G2	25758	---	---	---	---	1.0819	0.095631	0.19556	0.086183	3	3	Up
209304_x_at	AF087853	Hs.110571	growth arrest and DNA-damage-inducible, beta	GADD45B	4616	185 // activation of MAPKKK activity // traceable author statement /// 6915 // apoptosis // traceable author statement /// 6950 // response to stress // traceable author statement /// 30154 // cell differentiation // inferred from electronic annotation	---	---	---	1.3995	0.1182	0.56078	9.3e-08	3	2	Up
207574_s_at	NM_015675	Hs.110571	growth arrest and DNA-damage-inducible, beta	GADD45B	4616	185 // activation of MAPKKK activity // traceable author statement /// 6915 // apoptosis // traceable author statement /// 6950 // response to stress // traceable author statement /// 30154 // cell differentiation // inferred from electronic annotation	---	---	---	1.21	0.23692	0.54458	2.55e-07	3	2	Up
209305_s_at	AF078077	Hs.110571	growth arrest and DNA-damage-inducible, beta	GADD45B	4616	185 // activation of MAPKKK activity // traceable author statement /// 6915 // apoptosis // traceable author statement /// 6950 // response to stress // traceable author statement /// 30154 // cell differentiation // inferred from electronic annotation	---	---	---	1.1794	0.35912	0.53003	6.02e-07	3	2	Up
213560_at	AV658684	Hs.110571	Growth arrest and DNA-damage-inducible, beta	GADD45B	4616	185 // activation of MAPKKK activity // traceable author statement /// 6915 // apoptosis // traceable author statement /// 6950 // response to stress // traceable author statement /// 30154 // cell differentiation // inferred from electronic annotation	---	---	---	1.0152	0.75108	0.38481	0.00050394	3	2	Up
201723_s_at	U41514	Hs.514806	UDP-N-acetyl-alpha-D-galactosamine:polypeptide N-acetylgalactosaminyltransferase 1 (GalNAc-T1)	GALNT1	2589	6493 // O-linked glycosylation // traceable author statement	5795 // Golgi stack // inferred from electronic annotation /// 16021 // integral to membrane // inferred from electronic annotation	4653 // polypeptide N-acetylgalactosaminyltransferase activity // traceable author statement /// 5509 // calcium ion binding // inferred from electronic annotation /// 5529 // sugar binding // inferred from electronic annotation /// 16757 // transferase activity, transferring glycosyl groups // inferred from electronic annotation /// 30145 // manganese ion binding // inferred from electronic anno…	O-Glycan biosynthesis // KEGG	-1.1595	0.00062848	-0.18201	0.11073	3	3	Up
201724_s_at	NM_020474	Hs.514806	UDP-N-acetyl-alpha-D-galactosamine:polypeptide N-acetylgalactosaminyltransferase 1 (GalNAc-T1)	GALNT1	2589	6493 // O-linked glycosylation // traceable author statement	5795 // Golgi stack // inferred from electronic annotation /// 16021 // integral to membrane // inferred from electronic annotation	4653 // polypeptide N-acetylgalactosaminyltransferase activity // traceable author statement /// 5509 // calcium ion binding // inferred from electronic annotation /// 5529 // sugar binding // inferred from electronic annotation /// 16757 // transferase activity, transferring glycosyl groups // inferred from electronic annotation /// 30145 // manganese ion binding // inferred from electronic anno…	O-Glycan biosynthesis // KEGG	1.0339	0.60894	-0.026082	0.82068	3	3	Up
201722_s_at	AV692127	Hs.514806	UDP-N-acetyl-alpha-D-galactosamine:polypeptide N-acetylgalactosaminyltransferase 1 (GalNAc-T1)	GALNT1	2589	6493 // O-linked glycosylation // traceable author statement	5795 // Golgi stack // inferred from electronic annotation /// 16021 // integral to membrane // inferred from electronic annotation	4653 // polypeptide N-acetylgalactosaminyltransferase activity // traceable author statement /// 5509 // calcium ion binding // inferred from electronic annotation /// 5529 // sugar binding // inferred from electronic annotation /// 16757 // transferase activity, transferring glycosyl groups // inferred from electronic annotation /// 30145 // manganese ion binding // inferred from electronic anno…	O-Glycan biosynthesis // KEGG	-1.0274	0.68727	-0.055217	0.63112	3	3	Up
209603_at	AI796169	Hs.524134	GATA binding protein 3	GATA3	2625	6350 // transcription // inferred from electronic annotation /// 6355 // regulation of transcription, DNA-dependent // inferred from electronic annotation /// 6366 // transcription from RNA polymerase II promoter // traceable author statement /// 6952 // defense response // traceable author statement /// 7605 // perception of sound // inferred from electronic annotation /// 9653 // morphogenesis …	5634 // nucleus // inferred from electronic annotation	3700 // transcription factor activity // traceable author statement /// 46872 // metal ion binding // inferred from electronic annotation	---	1.0845	0.31563	0.091044	0.42792	3	-2	Down
209602_s_at	AI796169	Hs.524134	GATA binding protein 3	GATA3	2625	6350 // transcription // inferred from electronic annotation /// 6355 // regulation of transcription, DNA-dependent // inferred from electronic annotation /// 6366 // transcription from RNA polymerase II promoter // traceable author statement /// 6952 // defense response // traceable author statement /// 7605 // perception of sound // inferred from electronic annotation /// 9653 // morphogenesis …	5634 // nucleus // inferred from electronic annotation	3700 // transcription factor activity // traceable author statement /// 46872 // metal ion binding // inferred from electronic annotation	---	1.1117	0.26118	-0.037962	0.74142	3	-2	Down
209604_s_at	BC003070	Hs.524134	GATA binding protein 3	GATA3	2625	6350 // transcription // inferred from electronic annotation /// 6355 // regulation of transcription, DNA-dependent // inferred from electronic annotation /// 6366 // transcription from RNA polymerase II promoter // traceable author statement /// 6952 // defense response // traceable author statement /// 7605 // perception of sound // inferred from electronic annotation /// 9653 // morphogenesis …	5634 // nucleus // inferred from electronic annotation	3700 // transcription factor activity // traceable author statement /// 46872 // metal ion binding // inferred from electronic annotation	---	-1.0379	0.4556	0.043549	0.705	3	-2	Down
212070_at	AL554008	Hs.513633	G protein-coupled receptor 56	GPR56	9289	7155 // cell adhesion // traceable author statement /// 7165 // signal transduction // inferred from electronic annotation /// 7218 // neuropeptide signaling pathway // inferred from electronic annotation /// 7267 // cell-cell signaling // traceable author statement /// 7420 // brain development // inferred from mutant phenotype /// 8152 // metabolism // inferred from electronic annotation	5887 // integral to plasma membrane // traceable author statement /// 16020 // membrane // inferred from electronic annotation	3824 // catalytic activity // inferred from electronic annotation /// 4872 // receptor activity // inferred from electronic annotation /// 4930 // G-protein coupled receptor activity // inferred from electronic annotation /// 4930 // G-protein coupled receptor activity // traceable author statement /// 5515 // protein binding // inferred from physical interaction	GPCRDB_Other // GenMAPP	1.0769	0.41651	-0.12736	0.26648	3	3	Up
206582_s_at	NM_005682	Hs.513633	G protein-coupled receptor 56	GPR56	9289	7155 // cell adhesion // traceable author statement /// 7165 // signal transduction // inferred from electronic annotation /// 7218 // neuropeptide signaling pathway // inferred from electronic annotation /// 7267 // cell-cell signaling // traceable author statement /// 7420 // brain development // inferred from mutant phenotype /// 8152 // metabolism // inferred from electronic annotation	5887 // integral to plasma membrane // traceable author statement /// 16020 // membrane // inferred from electronic annotation	3824 // catalytic activity // inferred from electronic annotation /// 4872 // receptor activity // inferred from electronic annotation /// 4930 // G-protein coupled receptor activity // inferred from electronic annotation /// 4930 // G-protein coupled receptor activity // traceable author statement /// 5515 // protein binding // inferred from physical interaction	GPCRDB_Other // GenMAPP	-1.1099	0.57742	-0.051838	0.65218	3	3	Up
203821_at	NM_001945	Hs.799	heparin-binding EGF-like growth factor	HBEGF	1839	7165 // signal transduction // traceable author statement /// 7517 // muscle development // traceable author statement /// 8284 // positive regulation of cell proliferation // traceable author statement	5615 // extracellular space // traceable author statement /// 5887 // integral to plasma membrane // traceable author statement	4872 // receptor activity // inferred from electronic annotation /// 5154 // epidermal growth factor receptor binding // traceable author statement /// 8083 // growth factor activity // inferred from electronic annotation /// 8201 // heparin binding // inferred from electronic annotation	Hypertrophy_model // GenMAPP	1.2991	0.018885	0.70357	6.8e-13	3	2	Up
38037_at	M60278	Hs.799	heparin-binding EGF-like growth factor	HBEGF	1839	7165 // signal transduction // traceable author statement /// 7517 // muscle development // traceable author statement /// 8284 // positive regulation of cell proliferation // traceable author statement	5615 // extracellular space // traceable author statement /// 5887 // integral to plasma membrane // traceable author statement	4872 // receptor activity // inferred from electronic annotation /// 5154 // epidermal growth factor receptor binding // traceable author statement /// 8083 // growth factor activity // inferred from electronic annotation /// 8201 // heparin binding // inferred from electronic annotation	Hypertrophy_model // GenMAPP	1.0785	0.10298	0.20056	0.078298	3	2	Up
244857_at	BE550321	Hs.799	heparin-binding EGF-like growth factor	HBEGF	1839	7165 // signal transduction // traceable author statement /// 7517 // muscle development // traceable author statement /// 8284 // positive regulation of cell proliferation // traceable author statement	5615 // extracellular space // traceable author statement /// 5887 // integral to plasma membrane // traceable author statement	4872 // receptor activity // inferred from electronic annotation /// 5154 // epidermal growth factor receptor binding // traceable author statement /// 8083 // growth factor activity // inferred from electronic annotation /// 8201 // heparin binding // inferred from electronic annotation	Hypertrophy_model // GenMAPP	1.0725	0.16302	0.14274	0.21253	3	2	Up
222076_at	BE222436	Hs.799	Heparin-binding EGF-like growth factor	HBEGF	1839	7165 // signal transduction // traceable author statement /// 7517 // muscle development // traceable author statement /// 8284 // positive regulation of cell proliferation // traceable author statement	5615 // extracellular space // traceable author statement /// 5887 // integral to plasma membrane // traceable author statement	4872 // receptor activity // inferred from electronic annotation /// 5154 // epidermal growth factor receptor binding // traceable author statement /// 8083 // growth factor activity // inferred from electronic annotation /// 8201 // heparin binding // inferred from electronic annotation	Hypertrophy_model // GenMAPP	-1.0336	0.32545	-0.041296	0.71961	3	2	Up
203790_s_at	N54448	Hs.18426	heat-responsive protein 12	HRSP12	10247	6449 // regulation of translational termination // traceable author statement	5634 // nucleus // traceable author statement /// 5737 // cytoplasm // traceable author statement	4519 // endonuclease activity // inferred from electronic annotation /// 16787 // hydrolase activity // inferred from electronic annotation	---	-1.4748	0.0019121	-0.32922	0.0032492	3	-3	Down
231705_at	AV654263	Hs.18426	Heat-responsive protein 12	HRSP12	10247	6449 // regulation of translational termination // traceable author statement	5634 // nucleus // traceable author statement /// 5737 // cytoplasm // traceable author statement	4519 // endonuclease activity // inferred from electronic annotation /// 16787 // hydrolase activity // inferred from electronic annotation	---	-1.1529	0.014085	-0.063913	0.57827	3	-3	Down
209292_at	AL022726	Hs.519601	Inhibitor of DNA binding 4, dominant negative helix-loop-helix protein	ID4	3400	6357 // regulation of transcription from RNA polymerase II promoter // traceable author statement /// 45449 // regulation of transcription // inferred from electronic annotation	5634 // nucleus // inferred from electronic annotation	3714 // transcription corepressor activity // traceable author statement /// 30528 // transcription regulator activity // inferred from electronic annotation	---	-1.5776	0.006611	-0.48842	5.72e-06	3	-1	Down
209293_x_at	U16153	Hs.519601	inhibitor of DNA binding 4, dominant negative helix-loop-helix protein	ID4	3400	6357 // regulation of transcription from RNA polymerase II promoter // traceable author statement /// 45449 // regulation of transcription // inferred from electronic annotation	5634 // nucleus // inferred from electronic annotation	3714 // transcription corepressor activity // traceable author statement /// 30528 // transcription regulator activity // inferred from electronic annotation	---	-1.4574	0.0083526	-0.38266	0.00054509	3	-1	Down
226933_s_at	AV646610	Hs.519601	Inhibitor of DNA binding 4, dominant negative helix-loop-helix protein	ID4	3400	6357 // regulation of transcription from RNA polymerase II promoter // traceable author statement /// 45449 // regulation of transcription // inferred from electronic annotation	5634 // nucleus // inferred from electronic annotation	3714 // transcription corepressor activity // traceable author statement /// 30528 // transcription regulator activity // inferred from electronic annotation	---	-1.2736	0.064867	-0.24585	0.030032	3	-1	Down
209291_at	AW157094	Hs.519601	inhibitor of DNA binding 4, dominant negative helix-loop-helix protein	ID4	3400	6357 // regulation of transcription from RNA polymerase II promoter // traceable author statement /// 45449 // regulation of transcription // inferred from electronic annotation	5634 // nucleus // inferred from electronic annotation	3714 // transcription corepressor activity // traceable author statement /// 30528 // transcription regulator activity // inferred from electronic annotation	---	-1.2432	0.081954	-0.49714	3.66e-06	3	-1	Down
211959_at	AW007532	Hs.369982	insulin-like growth factor binding protein 5	IGFBP5	3488	1558 // regulation of cell growth // inferred from electronic annotation /// 7165 // signal transduction // non-traceable author statement	5576 // extracellular region // non-traceable author statement	5520 // insulin-like growth factor binding // inferred from electronic annotation	---	2.2689	7.63e-06	0.53062	5.82e-07	3	0
203425_s_at	NM_000599	Hs.369982	insulin-like growth factor binding protein 5	IGFBP5	3488	1558 // regulation of cell growth // inferred from electronic annotation /// 7165 // signal transduction // non-traceable author statement	5576 // extracellular region // non-traceable author statement	5520 // insulin-like growth factor binding // inferred from electronic annotation	---	1.6797	4.65e-05	0.56693	6.26e-08	3	0
203426_s_at	M65062	Hs.369982	insulin-like growth factor binding protein 5	IGFBP5	3488	1558 // regulation of cell growth // inferred from electronic annotation /// 7165 // signal transduction // non-traceable author statement	5576 // extracellular region // non-traceable author statement	5520 // insulin-like growth factor binding // inferred from electronic annotation	---	1.6194	0.00018934	0.53106	5.68e-07	3	0
211958_at	R73554	Hs.369982	insulin-like growth factor binding protein 5	IGFBP5	3488	1558 // regulation of cell growth // inferred from electronic annotation /// 7165 // signal transduction // non-traceable author statement	5576 // extracellular region // non-traceable author statement	5520 // insulin-like growth factor binding // inferred from electronic annotation	---	2.2052	0.00069642	0.53011	5.99e-07	3	0
203424_s_at	AW157548	Hs.369982	insulin-like growth factor binding protein 5	IGFBP5	3488	1558 // regulation of cell growth // inferred from electronic annotation /// 7165 // signal transduction // non-traceable author statement	5576 // extracellular region // non-traceable author statement	5520 // insulin-like growth factor binding // inferred from electronic annotation	---	1.5823	0.013969	0.50856	2e-06	3	0
206926_s_at	M57765	Hs.467304	interleukin 11	IL11	3589	7267 // cell-cell signaling // Unknown /// 8284 // positive regulation of cell proliferation // inferred from direct assay /// 30168 // platelet activation // non-traceable author statement /// 30183 // B cell differentiation // non-traceable author statement /// 30219 // megakaryocyte differentiation // non-traceable author statement /// 45444 // fat cell differentiation // non-traceable author …	5615 // extracellular space // inferred from electronic annotation	5125 // cytokine activity // inferred from electronic annotation /// 5142 // interleukin-11 receptor binding // non-traceable author statement	---	-1.1893	0.0018775	-0.23675	0.036892	3	2	Up
206924_at	NM_000641	Hs.467304	interleukin 11	IL11	3589	7267 // cell-cell signaling // Unknown /// 8284 // positive regulation of cell proliferation // inferred from direct assay /// 30168 // platelet activation // non-traceable author statement /// 30183 // B cell differentiation // non-traceable author statement /// 30219 // megakaryocyte differentiation // non-traceable author statement /// 45444 // fat cell differentiation // non-traceable author …	5615 // extracellular space // inferred from electronic annotation	5125 // cytokine activity // inferred from electronic annotation /// 5142 // interleukin-11 receptor binding // non-traceable author statement	---	1.0659	0.43886	0.44278	4.92e-05	3	2	Up
205207_at	NM_000600	Hs.512234	interleukin 6 (interferon, beta 2)	IL6	3569	6953 // acute-phase response // inferred from electronic annotation /// 6959 // humoral immune response // traceable author statement /// 7166 // cell surface receptor linked signal transduction // traceable author statement /// 7267 // cell-cell signaling // non-traceable author statement /// 8284 // positive regulation of cell proliferation // traceable author statement /// 8285 // negative reg…	5615 // extracellular space // traceable author statement	5125 // cytokine activity // inferred from electronic annotation /// 5138 // interleukin-6 receptor binding // non-traceable author statement	Smooth_muscle_contraction // GenMAPP	1.4086	0.013472	0.57992	2.64e-08	3	0
201234_at	NM_004517	Hs.5158	integrin-linked kinase	ILK	3611	6468 // protein amino acid phosphorylation // inferred from electronic annotation /// 7160 // cell-matrix adhesion // traceable author statement /// 7229 // integrin-mediated signaling pathway // inferred from electronic annotation /// 7229 // integrin-mediated signaling pathway // traceable author statement	---	166 // nucleotide binding // inferred from electronic annotation /// 4674 // protein serine/threonine kinase activity // traceable author statement /// 4713 // protein-tyrosine kinase activity // inferred from electronic annotation /// 5524 // ATP binding // inferred from electronic annotation /// 16301 // kinase activity // inferred from electronic annotation /// 16740 // transferase activity //…	Integrin-mediated_cell_adhesion_KEGG // GenMAPP /// RNA_transcription_Reactome // GenMAPP	1.1619	0.052847	0.57348	4.07e-08	3	2	Up
210511_s_at	M13436	Hs.28792	inhibin, beta A (activin A, activin AB alpha polypeptide)	INHBA	3624	1501 // skeletal development // traceable author statement /// 1541 // ovarian follicle development // non-traceable author statement /// 6917 // induction of apoptosis // inferred from direct assay /// 6952 // defense response // traceable author statement /// 7050 // cell cycle arrest // traceable author statement /// 7166 // cell surface receptor linked signal transduction // traceable author …	5576 // extracellular region // traceable author statement	5125 // cytokine activity // traceable author statement /// 5160 // transforming growth factor beta receptor binding // not recorded /// 5179 // hormone activity // traceable author statement /// 5515 // protein binding // inferred from physical interaction /// 8083 // growth factor activity // traceable author statement /// 17106 // activin inhibitor activity // traceable author statement	TGF_Beta_Signaling_Pathway // GenMAPP	1.0498	0.58552	0.49549	3.98e-06	3	1	Up
204926_at	NM_002192	Hs.28792	inhibin, beta A (activin A, activin AB alpha polypeptide)	INHBA	3624	1501 // skeletal development // traceable author statement /// 1541 // ovarian follicle development // non-traceable author statement /// 6917 // induction of apoptosis // inferred from direct assay /// 6952 // defense response // traceable author statement /// 7050 // cell cycle arrest // traceable author statement /// 7166 // cell surface receptor linked signal transduction // traceable author …	5576 // extracellular region // traceable author statement	5125 // cytokine activity // traceable author statement /// 5160 // transforming growth factor beta receptor binding // not recorded /// 5179 // hormone activity // traceable author statement /// 5515 // protein binding // inferred from physical interaction /// 8083 // growth factor activity // traceable author statement /// 17106 // activin inhibitor activity // traceable author statement	TGF_Beta_Signaling_Pathway // GenMAPP	-1.0239	0.57801	-0.049306	0.66815	3	1	Up
227140_at	AI343467	Hs.28792	Inhibin, beta A (activin A, activin AB alpha polypeptide)	INHBA	3624	1501 // skeletal development // traceable author statement /// 1541 // ovarian follicle development // non-traceable author statement /// 6917 // induction of apoptosis // inferred from direct assay /// 6952 // defense response // traceable author statement /// 7050 // cell cycle arrest // traceable author statement /// 7166 // cell surface receptor linked signal transduction // traceable author …	5576 // extracellular region // traceable author statement	5125 // cytokine activity // traceable author statement /// 5160 // transforming growth factor beta receptor binding // not recorded /// 5179 // hormone activity // traceable author statement /// 5515 // protein binding // inferred from physical interaction /// 8083 // growth factor activity // traceable author statement /// 17106 // activin inhibitor activity // traceable author statement	TGF_Beta_Signaling_Pathway // GenMAPP	1.0804	0.65797	0.50277	2.72e-06	3	1	Up
205032_at	NM_002203	Hs.482077	integrin, alpha 2 (CD49B, alpha 2 subunit of VLA-2 receptor)	ITGA2	3673	7160 // cell-matrix adhesion // traceable author statement /// 7229 // integrin-mediated signaling pathway // inferred from electronic annotation /// 7596 // blood coagulation // traceable author statement /// 9887 // organogenesis // traceable author statement	5886 // plasma membrane // traceable author statement /// 8305 // integrin complex // traceable author statement /// 16021 // integral to membrane // inferred from electronic annotation	287 // magnesium ion binding // inferred from electronic annotation /// 4872 // receptor activity // inferred from electronic annotation /// 5509 // calcium ion binding // inferred from electronic annotation /// 5518 // collagen binding // traceable author statement	Integrin-mediated_cell_adhesion_KEGG // GenMAPP	1.5516	0.00024538	0.51006	1.84e-06	3	1	Up
227314_at	N95414	Hs.482077	Integrin, alpha 2 (CD49B, alpha 2 subunit of VLA-2 receptor)	ITGA2	3673	7160 // cell-matrix adhesion // traceable author statement /// 7229 // integrin-mediated signaling pathway // inferred from electronic annotation /// 7596 // blood coagulation // traceable author statement /// 9887 // organogenesis // traceable author statement	5886 // plasma membrane // traceable author statement /// 8305 // integrin complex // traceable author statement /// 16021 // integral to membrane // inferred from electronic annotation	287 // magnesium ion binding // inferred from electronic annotation /// 4872 // receptor activity // inferred from electronic annotation /// 5509 // calcium ion binding // inferred from electronic annotation /// 5518 // collagen binding // traceable author statement	Integrin-mediated_cell_adhesion_KEGG // GenMAPP	2.0789	0.00054687	0.52087	1.01e-06	3	1	Up
237728_at	AI733222	Hs.482077	Integrin, alpha 2 (CD49B, alpha 2 subunit of VLA-2 receptor)	ITGA2	3673	7160 // cell-matrix adhesion // traceable author statement /// 7229 // integrin-mediated signaling pathway // inferred from electronic annotation /// 7596 // blood coagulation // traceable author statement /// 9887 // organogenesis // traceable author statement	5886 // plasma membrane // traceable author statement /// 8305 // integrin complex // traceable author statement /// 16021 // integral to membrane // inferred from electronic annotation	287 // magnesium ion binding // inferred from electronic annotation /// 4872 // receptor activity // inferred from electronic annotation /// 5509 // calcium ion binding // inferred from electronic annotation /// 5518 // collagen binding // traceable author statement	Integrin-mediated_cell_adhesion_KEGG // GenMAPP	-1.1563	0.012792	-0.05552	0.62924	3	1	Up
201474_s_at	NM_002204	Hs.265829	integrin, alpha 3 (antigen CD49C, alpha 3 subunit of VLA-3 receptor)	ITGA3	3675	7160 // cell-matrix adhesion // inferred from electronic annotation /// 7160 // cell-matrix adhesion // traceable author statement /// 7229 // integrin-mediated signaling pathway // inferred from electronic annotation	8305 // integrin complex // inferred from electronic annotation /// 8305 // integrin complex // traceable author statement /// 16021 // integral to membrane // inferred from electronic annotation	4872 // receptor activity // inferred from electronic annotation /// 5509 // calcium ion binding // inferred from electronic annotation /// 5515 // protein binding // inferred from electronic annotation /// 5515 // protein binding // inferred from physical interaction	Integrin-mediated_cell_adhesion_KEGG // GenMAPP	1.3575	0.019478	0.61705	1.79e-09	3	2	Up
201389_at	NM_002205	Hs.505654	integrin, alpha 5 (fibronectin receptor, alpha polypeptide)	ITGA5	3678	7160 // cell-matrix adhesion // inferred from electronic annotation /// 7229 // integrin-mediated signaling pathway // inferred from electronic annotation	8305 // integrin complex // traceable author statement /// 16021 // integral to membrane // inferred from electronic annotation	4872 // receptor activity // inferred from electronic annotation /// 5509 // calcium ion binding // inferred from electronic annotation /// 5515 // protein binding // inferred from electronic annotation	Integrin-mediated_cell_adhesion_KEGG // GenMAPP	1.1675	0.03693	0.76519	3.45e-16	3	2	Up
202803_s_at	NM_000211	Hs.375957	integrin, beta 2 (antigen CD18 (p95), lymphocyte function-associated antigen 1; macrophage antigen 1 (mac-1) beta subunit)	ITGB2	3689	6915 // apoptosis // non-traceable author statement /// 6954 // inflammatory response // non-traceable author statement /// 7159 // leukocyte adhesion // inferred from direct assay /// 7160 // cell-matrix adhesion // inferred from electronic annotation /// 7229 // integrin-mediated signaling pathway // inferred from electronic annotation /// 7229 // integrin-mediated signaling pathway // non-trac…	8305 // integrin complex // inferred from electronic annotation /// 8305 // integrin complex // non-traceable author statement /// 16021 // integral to membrane // inferred from electronic annotation	4872 // receptor activity // inferred from electronic annotation /// 5515 // protein binding // inferred from electronic annotation /// 19901 // protein kinase binding // inferred from physical interaction	Integrin-mediated_cell_adhesion_KEGG // GenMAPP	2.1185	1.02e-06	0.60689	3.86e-09	3	2	Up
236988_x_at	W68403	Hs.375957	integrin, beta 2 (antigen CD18 (p95), lymphocyte function-associated antigen 1; macrophage antigen 1 (mac-1) beta subunit)	ITGB2	3689	6915 // apoptosis // non-traceable author statement /// 6954 // inflammatory response // non-traceable author statement /// 7159 // leukocyte adhesion // inferred from direct assay /// 7160 // cell-matrix adhesion // inferred from electronic annotation /// 7229 // integrin-mediated signaling pathway // inferred from electronic annotation /// 7229 // integrin-mediated signaling pathway // non-trac…	8305 // integrin complex // inferred from electronic annotation /// 8305 // integrin complex // non-traceable author statement /// 16021 // integral to membrane // inferred from electronic annotation	4872 // receptor activity // inferred from electronic annotation /// 5515 // protein binding // inferred from electronic annotation /// 19901 // protein kinase binding // inferred from physical interaction	Integrin-mediated_cell_adhesion_KEGG // GenMAPP	-1.0608	0.42137	0.01814	0.87475	3	2	Up
236982_at	BE467566	Hs.375957	Integrin, beta 2 (antigen CD18 (p95), lymphocyte function-associated antigen 1; macrophage antigen 1 (mac-1) beta subunit)	ITGB2	3689	6915 // apoptosis // non-traceable author statement /// 6954 // inflammatory response // non-traceable author statement /// 7159 // leukocyte adhesion // inferred from direct assay /// 7160 // cell-matrix adhesion // inferred from electronic annotation /// 7229 // integrin-mediated signaling pathway // inferred from electronic annotation /// 7229 // integrin-mediated signaling pathway // non-trac…	8305 // integrin complex // inferred from electronic annotation /// 8305 // integrin complex // non-traceable author statement /// 16021 // integral to membrane // inferred from electronic annotation	4872 // receptor activity // inferred from electronic annotation /// 5515 // protein binding // inferred from electronic annotation /// 19901 // protein kinase binding // inferred from physical interaction	Integrin-mediated_cell_adhesion_KEGG // GenMAPP	-1.0442	0.47351	0.15379	0.17884	3	2	Up
205842_s_at	AF001362	Hs.434374	Janus kinase 2 (a protein tyrosine kinase)	JAK2	3717	74 // regulation of cell cycle // traceable author statement /// 6468 // protein amino acid phosphorylation // traceable author statement /// 6928 // cell motility // traceable author statement /// 7242 // intracellular signaling cascade // traceable author statement /// 7259 // JAK-STAT cascade // traceable author statement /// 7498 // mesoderm development // traceable author statement	5856 // cytoskeleton // inferred from electronic annotation	166 // nucleotide binding // inferred from electronic annotation /// 4713 // protein-tyrosine kinase activity // traceable author statement /// 4718 // Janus kinase activity // inferred from electronic annotation /// 5524 // ATP binding // inferred from electronic annotation /// 16740 // transferase activity // inferred from electronic annotation /// 42169 // SH2 domain binding // inferred from p…	---	-1.1913	0.055207	0.00069849	0.99516	3	1	Up
205841_at	NM_004972	Hs.434374	Janus kinase 2 (a protein tyrosine kinase)	JAK2	3717	74 // regulation of cell cycle // traceable author statement /// 6468 // protein amino acid phosphorylation // traceable author statement /// 6928 // cell motility // traceable author statement /// 7242 // intracellular signaling cascade // traceable author statement /// 7259 // JAK-STAT cascade // traceable author statement /// 7498 // mesoderm development // traceable author statement	5856 // cytoskeleton // inferred from electronic annotation	166 // nucleotide binding // inferred from electronic annotation /// 4713 // protein-tyrosine kinase activity // traceable author statement /// 4718 // Janus kinase activity // inferred from electronic annotation /// 5524 // ATP binding // inferred from electronic annotation /// 16740 // transferase activity // inferred from electronic annotation /// 42169 // SH2 domain binding // inferred from p…	---	-1.1355	0.21305	0.024668	0.83025	3	1	Up
229853_at	AI432167	Hs.521869	Kallmann syndrome 1 sequence	KAL1	3730	6928 // cell motility // traceable author statement /// 6935 // chemotaxis // traceable author statement /// 7155 // cell adhesion // traceable author statement /// 7411 // axon guidance // traceable author statement	5578 // extracellular matrix (sensu Metazoa) // traceable author statement /// 5615 // extracellular space // traceable author statement	4867 // serine-type endopeptidase inhibitor activity // inferred from electronic annotation /// 5201 // extracellular matrix structural constituent // traceable author statement /// 5515 // protein binding // inferred from electronic annotation	---	-1.1355	0.043465	0.059024	0.60773	3	1	Up
205206_at	NM_000216	Hs.521869	Kallmann syndrome 1 sequence	KAL1	3730	6928 // cell motility // traceable author statement /// 6935 // chemotaxis // traceable author statement /// 7155 // cell adhesion // traceable author statement /// 7411 // axon guidance // traceable author statement	5578 // extracellular matrix (sensu Metazoa) // traceable author statement /// 5615 // extracellular space // traceable author statement	4867 // serine-type endopeptidase inhibitor activity // inferred from electronic annotation /// 5201 // extracellular matrix structural constituent // traceable author statement /// 5515 // protein binding // inferred from electronic annotation	---	-1.2237	0.2458	-0.34252	0.0021434	3	1	Up
202393_s_at	NM_005655	Hs.435001	Kruppel-like factor 10	KLF10	7071	122 // negative regulation of transcription from RNA polymerase II promoter // traceable author statement /// 1501 // skeletal development // traceable author statement /// 6350 // transcription // inferred from electronic annotation /// 6355 // regulation of transcription, DNA-dependent // inferred from electronic annotation /// 7179 // transforming growth factor beta receptor signaling pathway …	5634 // nucleus // traceable author statement	3700 // transcription factor activity // traceable author statement /// 8270 // zinc ion binding // inferred from electronic annotation /// 46872 // metal ion binding // inferred from electronic annotation	---	1.5787	0.00026265	0.60989	3.08e-09	3	2	Up
244447_at	AW292830	Hs.435001	Kruppel-like factor 10	KLF10	7071	122 // negative regulation of transcription from RNA polymerase II promoter // traceable author statement /// 1501 // skeletal development // traceable author statement /// 6350 // transcription // inferred from electronic annotation /// 6355 // regulation of transcription, DNA-dependent // inferred from electronic annotation /// 7179 // transforming growth factor beta receptor signaling pathway …	5634 // nucleus // traceable author statement	3700 // transcription factor activity // traceable author statement /// 8270 // zinc ion binding // inferred from electronic annotation /// 46872 // metal ion binding // inferred from electronic annotation	---	1.0983	0.10584	0.20153	0.076832	3	2	Up
204334_at	AA488672	Hs.471221	Kruppel-like factor 7 (ubiquitous)	KLF7	8609	6350 // transcription // inferred from electronic annotation /// 6357 // regulation of transcription from RNA polymerase II promoter // traceable author statement	5634 // nucleus // inferred from electronic annotation	3700 // transcription factor activity // traceable author statement /// 3713 // transcription coactivator activity // traceable author statement /// 8270 // zinc ion binding // traceable author statement /// 46872 // metal ion binding // inferred from electronic annotation	---	1.1598	0.012571	0.35903	0.0012463	3	3	Up
238482_at	AL120562	Hs.471221	Kruppel-like factor 7 (ubiquitous)	KLF7	8609	6350 // transcription // inferred from electronic annotation /// 6357 // regulation of transcription from RNA polymerase II promoter // traceable author statement	5634 // nucleus // inferred from electronic annotation	3700 // transcription factor activity // traceable author statement /// 3713 // transcription coactivator activity // traceable author statement /// 8270 // zinc ion binding // traceable author statement /// 46872 // metal ion binding // inferred from electronic annotation	---	-1.0508	0.39296	0.10255	0.37164	3	3	Up
239809_at	BF197708	Hs.471221	Kruppel-like factor 7 (ubiquitous)	KLF7	8609	6350 // transcription // inferred from electronic annotation /// 6357 // regulation of transcription from RNA polymerase II promoter // traceable author statement	5634 // nucleus // inferred from electronic annotation	3700 // transcription factor activity // traceable author statement /// 3713 // transcription coactivator activity // traceable author statement /// 8270 // zinc ion binding // traceable author statement /// 46872 // metal ion binding // inferred from electronic annotation	---	1.0303	0.73535	0.2748	0.014896	3	3	Up
201650_at	NM_002276	Hs.514167	keratin 19	KRT19	3880	---	5882 // intermediate filament // inferred from electronic annotation /// 5882 // intermediate filament // traceable author statement	5198 // structural molecule activity // inferred from electronic annotation /// 5200 // structural constituent of cytoskeleton // traceable author statement	---	1.0156	0.50854	0.06077	0.59713	3	-3	Down
228491_at	AW662246	Hs.514167	Keratin 19	KRT19	3880	---	5882 // intermediate filament // inferred from electronic annotation /// 5882 // intermediate filament // traceable author statement	5198 // structural molecule activity // inferred from electronic annotation /// 5200 // structural constituent of cytoskeleton // traceable author statement	---	-1.012	0.86771	0.012118	0.91614	3	-3	Down
239821_at	AW295449	Hs.489237	BAI1-associated protein 2-like 1	LOC55971	55971	---	---	4872 // receptor activity // inferred from electronic annotation /// 16301 // kinase activity // inferred from electronic annotation	---	-1.0832	0.065052	0.071616	0.53323	3	3	Up
222676_at	NM_018842	Hs.489237	BAI1-associated protein 2-like 1	LOC55971	55971	---	---	4872 // receptor activity // inferred from electronic annotation /// 16301 // kinase activity // inferred from electronic annotation	---	-1.0134	0.80353	0.12207	0.28701	3	3	Up
201744_s_at	NM_002345	Hs.406475	lumican	LUM	4060	7601 // visual perception // traceable author statement /// 30199 // collagen fibril organization // non-traceable author statement	5578 // extracellular matrix (sensu Metazoa) // traceable author statement /// 5583 // fibrillar collagen // inferred from direct assay	5201 // extracellular matrix structural constituent // non-traceable author statement /// 5518 // collagen binding // inferred from direct assay	---	2.2022	0.0056211	0.65802	5.91e-11	3	-2	Down
229554_at	AI141861	Hs.406475	Lumican	LUM	4060	7601 // visual perception // traceable author statement /// 30199 // collagen fibril organization // non-traceable author statement	5578 // extracellular matrix (sensu Metazoa) // traceable author statement /// 5583 // fibrillar collagen // inferred from direct assay	5201 // extracellular matrix structural constituent // non-traceable author statement /// 5518 // collagen binding // inferred from direct assay	---	-1.0422	0.5975	0.025043	0.82771	3	-2	Down
213489_at	BE671156	Hs.532824	Microtubule-associated protein, RP/EB family, member 2	MAPRE2	10982	6968 // cellular defense response // not recorded /// 7049 // cell cycle // inferred from electronic annotation /// 7067 // mitosis // inferred from electronic annotation /// 7165 // signal transduction // traceable author statement /// 8283 // cell proliferation // traceable author statement /// 51301 // cell division // inferred from electronic annotation	5874 // microtubule // inferred from electronic annotation	8017 // microtubule binding // inferred from electronic annotation	---	-1.2361	0.00092467	-0.25905	0.022011	3	3	Up
202501_at	NM_014268	Hs.532824	microtubule-associated protein, RP/EB family, member 2	MAPRE2	10982	6968 // cellular defense response // not recorded /// 7049 // cell cycle // inferred from electronic annotation /// 7067 // mitosis // inferred from electronic annotation /// 7165 // signal transduction // traceable author statement /// 8283 // cell proliferation // traceable author statement /// 51301 // cell division // inferred from electronic annotation	5874 // microtubule // inferred from electronic annotation	8017 // microtubule binding // inferred from electronic annotation	---	-1.0782	0.072149	0.0044182	0.96938	3	3	Up
211556_at	AB016823	Hs.532824	microtubule-associated protein, RP/EB family, member 2	MAPRE2	10982	6968 // cellular defense response // not recorded /// 7049 // cell cycle // inferred from electronic annotation /// 7067 // mitosis // inferred from electronic annotation /// 7165 // signal transduction // traceable author statement /// 8283 // cell proliferation // traceable author statement /// 51301 // cell division // inferred from electronic annotation	5874 // microtubule // inferred from electronic annotation	8017 // microtubule binding // inferred from electronic annotation	---	-1.0815	0.45552	-0.073932	0.52004	3	3	Up
201668_x_at	AW163148	Hs.519909	myristoylated alanine-rich protein kinase C substrate	MARCKS	4082	6928 // cell motility // not recorded	5886 // plasma membrane // not recorded /// 15629 // actin cytoskeleton // traceable author statement	5516 // calmodulin binding // traceable author statement /// 51015 // actin filament binding // traceable author statement	---	-1.6901	0.0024818	-0.17667	0.12179	3	1	Up
201670_s_at	M68956	Hs.519909	myristoylated alanine-rich protein kinase C substrate	MARCKS	4082	6928 // cell motility // not recorded	5886 // plasma membrane // not recorded /// 15629 // actin cytoskeleton // traceable author statement	5516 // calmodulin binding // traceable author statement /// 51015 // actin filament binding // traceable author statement	---	-1.3813	0.0017551	-0.32942	0.0032291	3	1	Up
225897_at	AI709406	Hs.519909	Myristoylated alanine-rich protein kinase C substrate	MARCKS	4082	6928 // cell motility // not recorded	5886 // plasma membrane // not recorded /// 15629 // actin cytoskeleton // traceable author statement	5516 // calmodulin binding // traceable author statement /// 51015 // actin filament binding // traceable author statement	---	-1.4332	0.0041222	-0.32182	0.0040632	3	1	Up
201669_s_at	NM_002356	Hs.519909	myristoylated alanine-rich protein kinase C substrate	MARCKS	4082	6928 // cell motility // not recorded	5886 // plasma membrane // not recorded /// 15629 // actin cytoskeleton // traceable author statement	5516 // calmodulin binding // traceable author statement /// 51015 // actin filament binding // traceable author statement	---	-1.2341	0.0048642	-0.37172	0.00080554	3	1	Up
213002_at	AA770596	Hs.519909	Myristoylated alanine-rich protein kinase C substrate	MARCKS	4082	6928 // cell motility // not recorded	5886 // plasma membrane // not recorded /// 15629 // actin cytoskeleton // traceable author statement	5516 // calmodulin binding // traceable author statement /// 51015 // actin filament binding // traceable author statement	---	-1.1872	0.019624	-0.28557	0.011264	3	1	Up
204475_at	NM_002421	Hs.83169	matrix metalloproteinase 1 (interstitial collagenase)	MMP1	4312	270 // peptidoglycan metabolism // inferred from electronic annotation /// 30574 // collagen catabolism // inferred from electronic annotation	5578 // extracellular matrix (sensu Metazoa) // inferred from electronic annotation /// 5615 // extracellular space // not recorded	4232 // interstitial collagenase activity // inferred from electronic annotation /// 5509 // calcium ion binding // inferred from electronic annotation /// 8270 // zinc ion binding // traceable author statement	Matrix_Metalloproteinases // GenMAPP	1.1427	0.21014	0.4298	8.6e-05	3	2	Up
203876_s_at	AI761713	Hs.143751	matrix metalloproteinase 11 (stromelysin 3)	MMP11	4320	9653 // morphogenesis // not recorded /// 30574 // collagen catabolism // inferred from electronic annotation	5578 // extracellular matrix (sensu Metazoa) // traceable author statement	4249 // stromelysin 3 activity // traceable author statement /// 5509 // calcium ion binding // inferred from electronic annotation /// 8270 // zinc ion binding // inferred from electronic annotation	Matrix_Metalloproteinases // GenMAPP	1.137	0.06701	0.24152	0.033152	3	0
203878_s_at	NM_005940	Hs.143751	matrix metalloproteinase 11 (stromelysin 3)	MMP11	4320	9653 // morphogenesis // not recorded /// 30574 // collagen catabolism // inferred from electronic annotation	5578 // extracellular matrix (sensu Metazoa) // traceable author statement	4249 // stromelysin 3 activity // traceable author statement /// 5509 // calcium ion binding // inferred from electronic annotation /// 8270 // zinc ion binding // inferred from electronic annotation	Matrix_Metalloproteinases // GenMAPP	1.134	0.068012	0.38333	0.00053196	3	0
235908_at	AW511464	Hs.143751	matrix metalloproteinase 11 (stromelysin 3)	MMP11	4320	9653 // morphogenesis // not recorded /// 30574 // collagen catabolism // inferred from electronic annotation	5578 // extracellular matrix (sensu Metazoa) // traceable author statement	4249 // stromelysin 3 activity // traceable author statement /// 5509 // calcium ion binding // inferred from electronic annotation /// 8270 // zinc ion binding // inferred from electronic annotation	Matrix_Metalloproteinases // GenMAPP	-1.0352	0.54239	0.3604	0.0011901	3	0
201069_at	NM_004530	Hs.513617	matrix metalloproteinase 2 (gelatinase A, 72kDa gelatinase, 72kDa type IV collagenase)	MMP2	4313	30574 // collagen catabolism // inferred from electronic annotation	5578 // extracellular matrix (sensu Metazoa) // inferred from electronic annotation /// 5615 // extracellular space // traceable author statement	4228 // gelatinase A activity // traceable author statement /// 5509 // calcium ion binding // inferred from electronic annotation /// 8270 // zinc ion binding // traceable author statement	Matrix_Metalloproteinases // GenMAPP	1.3614	0.00065841	0.40623	0.00022401	3	2	Up
213693_s_at	AI610869	Hs.89603	mucin 1, transmembrane	MUC1	4582	---	5576 // extracellular region // inferred from electronic annotation /// 5856 // cytoskeleton // inferred from electronic annotation /// 5887 // integral to plasma membrane // traceable author statement /// 16021 // integral to membrane // inferred from electronic annotation	3779 // actin binding // inferred from electronic annotation /// 5179 // hormone activity // inferred from electronic annotation	---	1.1795	0.061906	0.39921	0.00029395	3	-3	Down
207847_s_at	NM_002456	Hs.89603	mucin 1, transmembrane	MUC1	4582	---	5576 // extracellular region // inferred from electronic annotation /// 5856 // cytoskeleton // inferred from electronic annotation /// 5887 // integral to plasma membrane // traceable author statement /// 16021 // integral to membrane // inferred from electronic annotation	3779 // actin binding // inferred from electronic annotation /// 5179 // hormone activity // inferred from electronic annotation	---	1.1023	0.060222	0.41388	0.00016546	3	-3	Down
211695_x_at	AF348143	Hs.89603	mucin 1, transmembrane /// mucin 1, transmembrane	MUC1	4582	---	5576 // extracellular region // inferred from electronic annotation /// 5856 // cytoskeleton // inferred from electronic annotation /// 5887 // integral to plasma membrane // traceable author statement /// 16021 // integral to membrane // inferred from electronic annotation	3779 // actin binding // inferred from electronic annotation /// 5179 // hormone activity // inferred from electronic annotation	---	1.1334	0.093382	0.41159	0.00018131	3	-3	Down
215927_at	AV657604	Hs.89603	mucin 1, transmembrane	MUC1	4582	---	5576 // extracellular region // inferred from electronic annotation /// 5856 // cytoskeleton // inferred from electronic annotation /// 5887 // integral to plasma membrane // traceable author statement /// 16021 // integral to membrane // inferred from electronic annotation	3779 // actin binding // inferred from electronic annotation /// 5179 // hormone activity // inferred from electronic annotation	---	1.0727	0.18694	0.15864	0.16536	3	-3	Down
207677_s_at	NM_013416	Hs.474781	neutrophil cytosolic factor 4, 40kDa /// neutrophil cytosolic factor 4, 40kDa	NCF4	4689	6118 // electron transport // inferred from electronic annotation /// 6952 // defense response // traceable author statement /// 7242 // intracellular signaling cascade // inferred from electronic annotation	5829 // cytosol // traceable author statement	5489 // electron transporter activity // not recorded	---	1.5243	0.0038518	0.60508	4.42e-09	3	2	Up
205147_x_at	NM_000631	Hs.474781	neutrophil cytosolic factor 4, 40kDa	NCF4	4689	6118 // electron transport // inferred from electronic annotation /// 6952 // defense response // traceable author statement /// 7242 // intracellular signaling cascade // inferred from electronic annotation	5829 // cytosol // traceable author statement	5489 // electron transporter activity // not recorded	---	1.2658	0.024065	0.55403	1.43e-07	3	2	Up
201830_s_at	NM_005863	Hs.25155	neuroepithelial cell transforming gene 1	NET1	10276	1558 // regulation of cell growth // non-traceable author statement /// 7165 // signal transduction // traceable author statement	5634 // nucleus // inferred from electronic annotation	5085 // guanyl-nucleotide exchange factor activity // traceable author statement	---	-2.8983	1.43e-08	-0.71924	1.2e-13	3	2	Up
201829_at	AW263232	Hs.25155	neuroepithelial cell transforming gene 1	NET1	10276	1558 // regulation of cell growth // non-traceable author statement /// 7165 // signal transduction // traceable author statement	5634 // nucleus // inferred from electronic annotation	5085 // guanyl-nucleotide exchange factor activity // traceable author statement	---	-1.7835	9.01e-06	-0.7169	1.56e-13	3	2	Up
236213_at	AI809760	Hs.155396	Nuclear factor (erythroid-derived 2)-like 2	NFE2L2	4780	6350 // transcription // inferred from electronic annotation /// 6355 // regulation of transcription, DNA-dependent // inferred from electronic annotation /// 6366 // transcription from RNA polymerase II promoter // traceable author statement	5634 // nucleus // inferred from electronic annotation	3677 // DNA binding // inferred from electronic annotation /// 3700 // transcription factor activity // traceable author statement /// 4867 // serine-type endopeptidase inhibitor activity // inferred from electronic annotation	---	1.0699	0.29909	0.19064	0.094557	3	-3	Down
201146_at	NM_006164	Hs.155396	nuclear factor (erythroid-derived 2)-like 2	NFE2L2	4780	6350 // transcription // inferred from electronic annotation /// 6355 // regulation of transcription, DNA-dependent // inferred from electronic annotation /// 6366 // transcription from RNA polymerase II promoter // traceable author statement	5634 // nucleus // inferred from electronic annotation	3677 // DNA binding // inferred from electronic annotation /// 3700 // transcription factor activity // traceable author statement /// 4867 // serine-type endopeptidase inhibitor activity // inferred from electronic annotation	---	1.0424	0.47065	0.44587	4.29e-05	3	-3	Down
212181_s_at	AF191654	Hs.506325	nudix (nucleoside diphosphate linked moiety X)-type motif 4	NUDT4	11163	7242 // intracellular signaling cascade // inferred from sequence or structural similarity /// 9187 // cyclic nucleotide metabolism // traceable author statement /// 19722 // calcium-mediated signaling // inferred from sequence or structural similarity /// 19935 // cyclic-nucleotide-mediated signaling // inferred from sequence or structural similarity /// 46831 // regulation of RNA-nucleus export…	5622 // intracellular // inferred from sequence or structural similarity	287 // magnesium ion binding // inferred from electronic annotation /// 8486 // diphosphoinositol-polyphosphate diphosphatase activity // inferred from sequence or structural similarity /// 16787 // hydrolase activity // inferred from electronic annotation /// 30145 // manganese ion binding // inferred from electronic annotation	---	-1.218	0.00055508	-0.41837	0.00013802	3	-1	Down
212183_at	AW511135	Hs.506325	nudix (nucleoside diphosphate linked moiety X)-type motif 4	NUDT4	11163	7242 // intracellular signaling cascade // inferred from sequence or structural similarity /// 9187 // cyclic nucleotide metabolism // traceable author statement /// 19722 // calcium-mediated signaling // inferred from sequence or structural similarity /// 19935 // cyclic-nucleotide-mediated signaling // inferred from sequence or structural similarity /// 46831 // regulation of RNA-nucleus export…	5622 // intracellular // inferred from sequence or structural similarity	287 // magnesium ion binding // inferred from electronic annotation /// 8486 // diphosphoinositol-polyphosphate diphosphatase activity // inferred from sequence or structural similarity /// 16787 // hydrolase activity // inferred from electronic annotation /// 30145 // manganese ion binding // inferred from electronic annotation	---	-1.4179	0.00099374	-0.45504	2.84e-05	3	-1	Down
227683_x_at	AW873592	Hs.506325	Nudix (nucleoside diphosphate linked moiety X)-type motif 4	NUDT4	11163	7242 // intracellular signaling cascade // inferred from sequence or structural similarity /// 9187 // cyclic nucleotide metabolism // traceable author statement /// 19722 // calcium-mediated signaling // inferred from sequence or structural similarity /// 19935 // cyclic-nucleotide-mediated signaling // inferred from sequence or structural similarity /// 46831 // regulation of RNA-nucleus export…	5622 // intracellular // inferred from sequence or structural similarity	287 // magnesium ion binding // inferred from electronic annotation /// 8486 // diphosphoinositol-polyphosphate diphosphatase activity // inferred from sequence or structural similarity /// 16787 // hydrolase activity // inferred from electronic annotation /// 30145 // manganese ion binding // inferred from electronic annotation	---	-1.2362	0.0045529	-0.065422	0.56931	3	-1	Down
212182_at	AB007956	Hs.506325	nudix (nucleoside diphosphate linked moiety X)-type motif 4	NUDT4	11163	7242 // intracellular signaling cascade // inferred from sequence or structural similarity /// 9187 // cyclic nucleotide metabolism // traceable author statement /// 19722 // calcium-mediated signaling // inferred from sequence or structural similarity /// 19935 // cyclic-nucleotide-mediated signaling // inferred from sequence or structural similarity /// 46831 // regulation of RNA-nucleus export…	5622 // intracellular // inferred from sequence or structural similarity	287 // magnesium ion binding // inferred from electronic annotation /// 8486 // diphosphoinositol-polyphosphate diphosphatase activity // inferred from sequence or structural similarity /// 16787 // hydrolase activity // inferred from electronic annotation /// 30145 // manganese ion binding // inferred from electronic annotation	---	-1.0694	0.58686	-0.067408	0.55761	3	-1	Down
214563_at	AF152524	Hs.368160	protocadherin gamma subfamily C, 3	PCDHGC3	5098	7155 // cell adhesion // inferred from electronic annotation /// 7156 // homophilic cell adhesion // inferred from electronic annotation /// 16339 // calcium-dependent cell-cell adhesion // non-traceable author statement	16020 // membrane // inferred from electronic annotation /// 16020 // membrane // non-traceable author statement /// 16021 // integral to membrane // inferred from electronic annotation	5509 // calcium ion binding // inferred from electronic annotation /// 5515 // protein binding // inferred from electronic annotation	---	-1.1214	0.20255	-0.031726	0.78275	3	1	Up
214564_s_at	AF152524	Hs.368160	protocadherin gamma subfamily C, 3	PCDHGC3	5098	7155 // cell adhesion // inferred from electronic annotation /// 7156 // homophilic cell adhesion // inferred from electronic annotation /// 16339 // calcium-dependent cell-cell adhesion // non-traceable author statement	16020 // membrane // inferred from electronic annotation /// 16020 // membrane // non-traceable author statement /// 16021 // integral to membrane // inferred from electronic annotation	5509 // calcium ion binding // inferred from electronic annotation /// 5515 // protein binding // inferred from electronic annotation	---	-1.2581	0.23279	0.0078238	0.9458	3	1	Up
211533_at	M22734	Hs.74615	platelet-derived growth factor receptor, alpha polypeptide	PDGFRA	5156	6468 // protein amino acid phosphorylation // inferred from electronic annotation /// 7166 // cell surface receptor linked signal transduction // traceable author statement /// 7169 // transmembrane receptor protein tyrosine kinase signaling pathway // inferred from electronic annotation /// 8283 // cell proliferation // traceable author statement	5887 // integral to plasma membrane // traceable author statement /// 16020 // membrane // inferred from electronic annotation	166 // nucleotide binding // inferred from electronic annotation /// 4872 // receptor activity // inferred from electronic annotation /// 5018 // platelet-derived growth factor alpha-receptor activity // traceable author statement /// 5021 // vascular endothelial growth factor receptor activity // inferred from electronic annotation /// 5524 // ATP binding // inferred from electronic annotation /…	---	-1.1503	0.0057705	-0.1348	0.23934	3	-2	Down
203131_at	NM_006206	Hs.74615	platelet-derived growth factor receptor, alpha polypeptide	PDGFRA	5156	6468 // protein amino acid phosphorylation // inferred from electronic annotation /// 7166 // cell surface receptor linked signal transduction // traceable author statement /// 7169 // transmembrane receptor protein tyrosine kinase signaling pathway // inferred from electronic annotation /// 8283 // cell proliferation // traceable author statement	5887 // integral to plasma membrane // traceable author statement /// 16020 // membrane // inferred from electronic annotation	166 // nucleotide binding // inferred from electronic annotation /// 4872 // receptor activity // inferred from electronic annotation /// 5018 // platelet-derived growth factor alpha-receptor activity // traceable author statement /// 5021 // vascular endothelial growth factor receptor activity // inferred from electronic annotation /// 5524 // ATP binding // inferred from electronic annotation /…	---	-1.271	0.24594	-0.4318	7.9e-05	3	-2	Down
215305_at	H79306	Hs.74615	platelet-derived growth factor receptor, alpha polypeptide	PDGFRA	5156	6468 // protein amino acid phosphorylation // inferred from electronic annotation /// 7166 // cell surface receptor linked signal transduction // traceable author statement /// 7169 // transmembrane receptor protein tyrosine kinase signaling pathway // inferred from electronic annotation /// 8283 // cell proliferation // traceable author statement	5887 // integral to plasma membrane // traceable author statement /// 16020 // membrane // inferred from electronic annotation	166 // nucleotide binding // inferred from electronic annotation /// 4872 // receptor activity // inferred from electronic annotation /// 5018 // platelet-derived growth factor alpha-receptor activity // traceable author statement /// 5021 // vascular endothelial growth factor receptor activity // inferred from electronic annotation /// 5524 // ATP binding // inferred from electronic annotation /…	---	1.0351	0.64587	-0.26273	0.020131	3	-2	Down
238338_at	AL134577	Hs.517216	Phosphoprotein enriched in astrocytes 15	PEA15	8682	6810 // transport // traceable author statement /// 6916 // anti-apoptosis // inferred from direct assay /// 42981 // regulation of apoptosis // inferred from direct assay /// 46325 // negative regulation of glucose import // inferred from direct assay	5875 // microtubule associated complex // non-traceable author statement	5351 // sugar porter activity // inferred from electronic annotation /// 5515 // protein binding // inferred from physical interaction	Calcium_regulation_in_cardiac_cells // GenMAPP	-1.2189	0.0019969	-0.33965	0.002348	3	3	Up
200787_s_at	BC002426	Hs.517216	phosphoprotein enriched in astrocytes 15	PEA15	8682	6810 // transport // traceable author statement /// 6916 // anti-apoptosis // inferred from direct assay /// 42981 // regulation of apoptosis // inferred from direct assay /// 46325 // negative regulation of glucose import // inferred from direct assay	5875 // microtubule associated complex // non-traceable author statement	5351 // sugar porter activity // inferred from electronic annotation /// 5515 // protein binding // inferred from physical interaction	Calcium_regulation_in_cardiac_cells // GenMAPP	-1.3651	0.0019632	-0.50276	2.72e-06	3	3	Up
200788_s_at	NM_003768	Hs.517216	phosphoprotein enriched in astrocytes 15	PEA15	8682	6810 // transport // traceable author statement /// 6916 // anti-apoptosis // inferred from direct assay /// 42981 // regulation of apoptosis // inferred from direct assay /// 46325 // negative regulation of glucose import // inferred from direct assay	5875 // microtubule associated complex // non-traceable author statement	5351 // sugar porter activity // inferred from electronic annotation /// 5515 // protein binding // inferred from physical interaction	Calcium_regulation_in_cardiac_cells // GenMAPP	-1.1585	0.040343	-0.54593	2.35e-07	3	3	Up
210145_at	M68874	Hs.497200	phospholipase A2, group IVA (cytosolic, calcium-dependent)	PLA2G4A	5321	6663 // platelet activating factor biosynthesis // non-traceable author statement /// 6690 // icosanoid metabolism // non-traceable author statement /// 9395 // phospholipid catabolism // inferred from electronic annotation /// 16042 // lipid catabolism // inferred from electronic annotation	5829 // cytosol // non-traceable author statement /// 16021 // integral to membrane // non-traceable author statement	4622 // lysophospholipase activity // inferred from electronic annotation /// 4623 // phospholipase A2 activity // non-traceable author statement /// 5509 // calcium ion binding // inferred from electronic annotation /// 16787 // hydrolase activity // inferred from electronic annotation	Prostaglandin_synthesis_regulation // GenMAPP /// Glycerophospholipid metabolism // KEGG /// Glycerophospholipid metabolism // KEGG /// Prostaglandin and leukotriene metabolism // KEGG	1.1281	0.33524	0.20815	0.067434	3	1	Up
205479_s_at	NM_002658	Hs.77274	plasminogen activator, urokinase	PLAU	5328	6508 // proteolysis and peptidolysis // inferred from electronic annotation /// 6508 // proteolysis and peptidolysis // traceable author statement /// 6935 // chemotaxis // traceable author statement /// 7165 // signal transduction // traceable author statement /// 7596 // blood coagulation // not recorded /// 42730 // fibrinolysis // inferred from electronic annotation	5615 // extracellular space // not recorded	4263 // chymotrypsin activity // inferred from electronic annotation /// 4295 // trypsin activity // inferred from electronic annotation /// 8233 // peptidase activity // inferred from electronic annotation /// 8243 // plasminogen activator activity // inferred from electronic annotation /// 16301 // kinase activity // inferred from electronic annotation	Wnt_signaling // GenMAPP /// Blood_Clotting_Cascade // GenMAPP	2.3836	2.51e-05	0.73302	2.35e-14	3	0
211668_s_at	K03226	Hs.77274	plasminogen activator, urokinase /// plasminogen activator, urokinase	PLAU	5328	6508 // proteolysis and peptidolysis // inferred from electronic annotation /// 6508 // proteolysis and peptidolysis // traceable author statement /// 6935 // chemotaxis // traceable author statement /// 7165 // signal transduction // traceable author statement /// 7596 // blood coagulation // not recorded /// 42730 // fibrinolysis // inferred from electronic annotation	5615 // extracellular space // not recorded	4263 // chymotrypsin activity // inferred from electronic annotation /// 4295 // trypsin activity // inferred from electronic annotation /// 8233 // peptidase activity // inferred from electronic annotation /// 8243 // plasminogen activator activity // inferred from electronic annotation /// 16301 // kinase activity // inferred from electronic annotation	Wnt_signaling // GenMAPP /// Blood_Clotting_Cascade // GenMAPP	1.3886	0.03346	0.58262	2.19e-08	3	0
202620_s_at	NM_000935	Hs.477866	procollagen-lysine, 2-oxoglutarate 5-dioxygenase 2	PLOD2	5352	6464 // protein modification // traceable author statement /// 19538 // protein metabolism // inferred from electronic annotation	5783 // endoplasmic reticulum // traceable author statement /// 16020 // membrane // inferred from electronic annotation	5506 // iron ion binding // inferred from electronic annotation /// 8475 // procollagen-lysine 5-dioxygenase activity // traceable author statement /// 16491 // oxidoreductase activity // inferred from electronic annotation /// 16702 // oxidoreductase activity, acting on single donors with incorporation of molecular oxygen, incorporation of two atoms of oxygen // inferred from electronic annotati…	Lysine degradation // KEGG	1.6124	0.00050254	0.54163	3.04e-07	3	3	Up
202619_s_at	AI754404	Hs.477866	procollagen-lysine, 2-oxoglutarate 5-dioxygenase 2	PLOD2	5352	6464 // protein modification // traceable author statement /// 19538 // protein metabolism // inferred from electronic annotation	5783 // endoplasmic reticulum // traceable author statement /// 16020 // membrane // inferred from electronic annotation	5506 // iron ion binding // inferred from electronic annotation /// 8475 // procollagen-lysine 5-dioxygenase activity // traceable author statement /// 16491 // oxidoreductase activity // inferred from electronic annotation /// 16702 // oxidoreductase activity, acting on single donors with incorporation of molecular oxygen, incorporation of two atoms of oxygen // inferred from electronic annotati…	Lysine degradation // KEGG	1.4458	0.0062331	0.57802	3e-08	3	3	Up
203407_at	NM_002705	Hs.192233	periplakin	PPL	5493	31424 // keratinization // inferred from electronic annotation	5856 // cytoskeleton // traceable author statement	5200 // structural constituent of cytoskeleton // traceable author statement	---	1.3235	0.1423	0.29271	0.0093046	3	-3	Down
218849_s_at	NM_006663	Hs.466937	protein phosphatase 1, regulatory (inhibitor) subunit 13 like	PPP1R13L	10848	6350 // transcription // inferred from electronic annotation /// 6355 // regulation of transcription, DNA-dependent // inferred from electronic annotation /// 6915 // apoptosis // inferred from electronic annotation	5634 // nucleus // traceable author statement	3714 // transcription corepressor activity // traceable author statement /// 8134 // transcription factor binding // traceable author statement	---	-1.0138	0.81149	0.051856	0.65207	3	3	Up
204748_at	NM_000963	Hs.196384	prostaglandin-endoperoxide synthase 2 (prostaglandin G/H synthase and cyclooxygenase)	PTGS2	5743	6633 // fatty acid biosynthesis // inferred from electronic annotation /// 6928 // cell motility // traceable author statement /// 7582 // physiological process // traceable author statement /// 8217 // regulation of blood pressure // inferred from sequence or structural similarity /// 19371 // cyclooxygenase pathway // non-traceable author statement /// 30216 // keratinocyte differentiation // i…	5634 // nucleus // inferred from sequence or structural similarity /// 5737 // cytoplasm // inferred from direct assay /// 5737 // cytoplasm // inferred from sequence or structural similarity /// 16020 // membrane // inferred from electronic annotation	4601 // peroxidase activity // non-traceable author statement /// 4666 // prostaglandin-endoperoxide synthase activity // non-traceable author statement /// 5506 // iron ion binding // inferred from electronic annotation /// 16491 // oxidoreductase activity // inferred from electronic annotation /// 16702 // oxidoreductase activity, acting on single donors with incorporation of molecular oxygen, …	Eicosanoid_Synthesis // GenMAPP /// Prostaglandin_synthesis_regulation // GenMAPP /// Prostaglandin and leukotriene metabolism // KEGG	1.1988	0.37048	0.56	9.78e-08	3	1	Up
210355_at	J03580	Hs.89626	parathyroid hormone-like hormone	PTHLH	5744	7267 // cell-cell signaling // traceable author statement /// 7565 // pregnancy // traceable author statement /// 7595 // lactation // inferred from electronic annotation /// 8284 // positive regulation of cell proliferation // traceable author statement /// 8285 // negative regulation of cell proliferation // traceable author statement /// 8544 // epidermis development // traceable author statem…	5615 // extracellular space // traceable author statement /// 5634 // nucleus // inferred from electronic annotation /// 5737 // cytoplasm // traceable author statement	5179 // hormone activity // traceable author statement /// 5509 // calcium ion binding // inferred from electronic annotation	---	1.0934	0.24577	0.17088	0.1347	3	2	Up
211756_at	BC005961	Hs.89626	parathyroid hormone-like hormone /// parathyroid hormone-like hormone	PTHLH	5744	7267 // cell-cell signaling // traceable author statement /// 7565 // pregnancy // traceable author statement /// 7595 // lactation // inferred from electronic annotation /// 8284 // positive regulation of cell proliferation // traceable author statement /// 8285 // negative regulation of cell proliferation // traceable author statement /// 8544 // epidermis development // traceable author statem…	5615 // extracellular space // traceable author statement /// 5634 // nucleus // inferred from electronic annotation /// 5737 // cytoplasm // traceable author statement	5179 // hormone activity // traceable author statement /// 5509 // calcium ion binding // inferred from electronic annotation	---	-1.0327	0.46116	-0.16838	0.14059	3	2	Up
206300_s_at	NM_002820	Hs.89626	parathyroid hormone-like hormone	PTHLH	5744	7267 // cell-cell signaling // traceable author statement /// 7565 // pregnancy // traceable author statement /// 7595 // lactation // inferred from electronic annotation /// 8284 // positive regulation of cell proliferation // traceable author statement /// 8285 // negative regulation of cell proliferation // traceable author statement /// 8544 // epidermis development // traceable author statem…	5615 // extracellular space // traceable author statement /// 5634 // nucleus // inferred from electronic annotation /// 5737 // cytoplasm // traceable author statement	5179 // hormone activity // traceable author statement /// 5509 // calcium ion binding // inferred from electronic annotation	---	1.0058	0.90063	0.033855	0.76856	3	2	Up
205846_at	NM_002837	Hs.434375	protein tyrosine phosphatase, receptor type, B	PTPRB	5787	6470 // protein amino acid dephosphorylation // traceable author statement /// 6796 // phosphate metabolism // traceable author statement	5624 // membrane fraction // not recorded /// 5887 // integral to plasma membrane // traceable author statement	4725 // protein tyrosine phosphatase activity // inferred from electronic annotation /// 5001 // transmembrane receptor protein tyrosine phosphatase activity // traceable author statement /// 16787 // hydrolase activity // inferred from electronic annotation	---	-1.5342	7.64e-07	-0.24253	0.032399	3	3	Up
230250_at	AI670852	Hs.434375	Protein tyrosine phosphatase, receptor type, B	PTPRB	5787	6470 // protein amino acid dephosphorylation // traceable author statement /// 6796 // phosphate metabolism // traceable author statement	5624 // membrane fraction // not recorded /// 5887 // integral to plasma membrane // traceable author statement	4725 // protein tyrosine phosphatase activity // inferred from electronic annotation /// 5001 // transmembrane receptor protein tyrosine phosphatase activity // traceable author statement /// 16787 // hydrolase activity // inferred from electronic annotation	---	-1.6345	3.94e-05	-0.14929	0.19204	3	3	Up
217177_s_at	AL080103	Hs.434375	Protein tyrosine phosphatase, receptor type, B	PTPRB	5787	6470 // protein amino acid dephosphorylation // traceable author statement /// 6796 // phosphate metabolism // traceable author statement	5624 // membrane fraction // not recorded /// 5887 // integral to plasma membrane // traceable author statement	4725 // protein tyrosine phosphatase activity // inferred from electronic annotation /// 5001 // transmembrane receptor protein tyrosine phosphatase activity // traceable author statement /// 16787 // hydrolase activity // inferred from electronic annotation	---	-1.1274	0.022292	0.17813	0.1187	3	3	Up
213923_at	AW005535	Hs.98643	RAP2B, member of RAS oncogene family	RAP2B	5912	7264 // small GTPase mediated signal transduction // inferred from electronic annotation /// 15031 // protein transport // inferred from electronic annotation	---	166 // nucleotide binding // inferred from electronic annotation /// 5525 // GTP binding // inferred from electronic annotation	---	1.4702	7.86e-07	0.60905	3.29e-09	3	1	Up
227897_at	N20927	Hs.98643	RAP2B, member of RAS oncogene family	RAP2B	5912	7264 // small GTPase mediated signal transduction // inferred from electronic annotation /// 15031 // protein transport // inferred from electronic annotation	---	166 // nucleotide binding // inferred from electronic annotation /// 5525 // GTP binding // inferred from electronic annotation	---	1.4248	0.0097414	0.45155	3.33e-05	3	1	Up
238622_at	AW269686	Hs.98643	RAP2B, member of RAS oncogene family	RAP2B	5912	7264 // small GTPase mediated signal transduction // inferred from electronic annotation /// 15031 // protein transport // inferred from electronic annotation	---	166 // nucleotide binding // inferred from electronic annotation /// 5525 // GTP binding // inferred from electronic annotation	---	1.0581	0.54793	0.41158	0.0001814	3	1	Up
214488_at	NM_002886	Hs.98643	RAP2B, member of RAS oncogene family	RAP2B	5912	7264 // small GTPase mediated signal transduction // inferred from electronic annotation /// 15031 // protein transport // inferred from electronic annotation	---	166 // nucleotide binding // inferred from electronic annotation /// 5525 // GTP binding // inferred from electronic annotation	---	-1.0053	0.86023	-0.084478	0.46212	3	1	Up
226021_at	AW150720	Hs.244940	retinol dehydrogenase 10 (all-trans)	RDH10	157506	8152 // metabolism // inferred from electronic annotation	---	16491 // oxidoreductase activity // inferred from electronic annotation	---	1.9419	0.001245	0.65924	5.29e-11	3	3	Up
227467_at	AV697515	Hs.244940	retinol dehydrogenase 10 (all-trans)	RDH10	157506	8152 // metabolism // inferred from electronic annotation	---	16491 // oxidoreductase activity // inferred from electronic annotation	---	1.3392	0.011984	0.64715	1.53e-10	3	3	Up
200059_s_at	BC001360	Hs.247077	ras homolog gene family, member A /// ras homolog gene family, member A	RHOA	387	7264 // small GTPase mediated signal transduction // inferred from electronic annotation /// 7266 // Rho protein signal transduction // traceable author statement /// 15031 // protein transport // inferred from electronic annotation /// 30036 // actin cytoskeleton organization and biogenesis // traceable author statement /// 42346 // positive regulation of NF-kappaB-nucleus import // non-traceabl…	5856 // cytoskeleton // inferred from electronic annotation /// 16020 // membrane // inferred from electronic annotation	166 // nucleotide binding // inferred from electronic annotation /// 287 // magnesium ion binding // inferred from electronic annotation /// 3924 // GTPase activity // traceable author statement /// 4871 // signal transducer activity // inferred from expression pattern /// 5525 // GTP binding // inferred from electronic annotation	G_Protein_Signaling // GenMAPP /// G13_Signaling_Pathway // GenMAPP /// Wnt_signaling // GenMAPP	-1.0332	0.62393	0.24147	0.033184	3	2	Up
211162_x_at	AF116616	Hs.368641	stearoyl-CoA desaturase (delta-9-desaturase)	SCD	6319	6633 // fatty acid biosynthesis // inferred from electronic annotation	5783 // endoplasmic reticulum // inferred from electronic annotation /// 16020 // membrane // inferred from electronic annotation /// 16021 // integral to membrane // inferred from electronic annotation	4768 // stearoyl-CoA 9-desaturase activity // traceable author statement /// 5506 // iron ion binding // inferred from electronic annotation /// 16491 // oxidoreductase activity // inferred from electronic annotation	Fatty_Acid_Synthesis // GenMAPP	-2.8092	9.82e-09	-0.30851	0.0059944	3	2	Up
211708_s_at	BC005807	Hs.368641	stearoyl-CoA desaturase (delta-9-desaturase) /// stearoyl-CoA desaturase (delta-9-desaturase)	SCD	6319	6633 // fatty acid biosynthesis // inferred from electronic annotation	5783 // endoplasmic reticulum // inferred from electronic annotation /// 16020 // membrane // inferred from electronic annotation /// 16021 // integral to membrane // inferred from electronic annotation	4768 // stearoyl-CoA 9-desaturase activity // traceable author statement /// 5506 // iron ion binding // inferred from electronic annotation /// 16491 // oxidoreductase activity // inferred from electronic annotation	Fatty_Acid_Synthesis // GenMAPP	-3.6168	4.92e-07	-0.25723	0.022996	3	2	Up
200831_s_at	AA678241	Hs.368641	stearoyl-CoA desaturase (delta-9-desaturase)	SCD	6319	6633 // fatty acid biosynthesis // inferred from electronic annotation	5783 // endoplasmic reticulum // inferred from electronic annotation /// 16020 // membrane // inferred from electronic annotation /// 16021 // integral to membrane // inferred from electronic annotation	4768 // stearoyl-CoA 9-desaturase activity // traceable author statement /// 5506 // iron ion binding // inferred from electronic annotation /// 16491 // oxidoreductase activity // inferred from electronic annotation	Fatty_Acid_Synthesis // GenMAPP	-1.6393	4.86e-06	-0.27128	0.016286	3	2	Up
200832_s_at	AB032261	Hs.368641	stearoyl-CoA desaturase (delta-9-desaturase)	SCD	6319	6633 // fatty acid biosynthesis // inferred from electronic annotation	5783 // endoplasmic reticulum // inferred from electronic annotation /// 16020 // membrane // inferred from electronic annotation /// 16021 // integral to membrane // inferred from electronic annotation	4768 // stearoyl-CoA 9-desaturase activity // traceable author statement /// 5506 // iron ion binding // inferred from electronic annotation /// 16491 // oxidoreductase activity // inferred from electronic annotation	Fatty_Acid_Synthesis // GenMAPP	-1.4122	0.0011503	-0.43551	6.74e-05	3	2	Up
223839_s_at	AF132203	Hs.368641	Stearoyl-CoA desaturase (delta-9-desaturase)	SCD	6319	6633 // fatty acid biosynthesis // inferred from electronic annotation	5783 // endoplasmic reticulum // inferred from electronic annotation /// 16020 // membrane // inferred from electronic annotation /// 16021 // integral to membrane // inferred from electronic annotation	4768 // stearoyl-CoA 9-desaturase activity // traceable author statement /// 5506 // iron ion binding // inferred from electronic annotation /// 16491 // oxidoreductase activity // inferred from electronic annotation	Fatty_Acid_Synthesis // GenMAPP	-1.2345	0.035729	-0.28157	0.012514	3	2	Up
212190_at	AL541302	Hs.38449	serine (or cysteine) proteinase inhibitor, clade E (nexin, plasminogen activator inhibitor type 1), member 2	SERPINE2	5270	7399 // neurogenesis // inferred from electronic annotation /// 30154 // cell differentiation // inferred from electronic annotation /// 30162 // regulation of proteolysis and peptidolysis // non-traceable author statement /// 30334 // regulation of cell migration // non-traceable author statement	5576 // extracellular region // non-traceable author statement	4867 // serine-type endopeptidase inhibitor activity // non-traceable author statement /// 8201 // heparin binding // non-traceable author statement	---	-1.184	0.081697	-0.12198	0.28739	3	3	Up
236599_at	AA703280	Hs.38449	Serine (or cysteine) proteinase inhibitor, clade E (nexin, plasminogen activator inhibitor type 1), member 2	SERPINE2	5270	7399 // neurogenesis // inferred from electronic annotation /// 30154 // cell differentiation // inferred from electronic annotation /// 30162 // regulation of proteolysis and peptidolysis // non-traceable author statement /// 30334 // regulation of cell migration // non-traceable author statement	5576 // extracellular region // non-traceable author statement	4867 // serine-type endopeptidase inhibitor activity // non-traceable author statement /// 8201 // heparin binding // non-traceable author statement	---	-1.1802	0.26643	-0.071178	0.53574	3	3	Up
201739_at	NM_005627	Hs.296323	serum/glucocorticoid regulated kinase	SGK	6446	6468 // protein amino acid phosphorylation // inferred from electronic annotation /// 6468 // protein amino acid phosphorylation // traceable author statement /// 6814 // sodium ion transport // traceable author statement /// 6915 // apoptosis // inferred from electronic annotation /// 6950 // response to stress // traceable author statement	5634 // nucleus // inferred from electronic annotation	166 // nucleotide binding // inferred from electronic annotation /// 4674 // protein serine/threonine kinase activity // inferred from electronic annotation /// 4674 // protein serine/threonine kinase activity // traceable author statement /// 4713 // protein-tyrosine kinase activity // inferred from electronic annotation /// 5524 // ATP binding // inferred from electronic annotation /// 16740 //…	---	1.0323	0.80816	0.14824	0.19523	3	1	Up
232379_at	Z19588	Hs.445725	SKI-like	SKIL	6498	6366 // transcription from RNA polymerase II promoter // traceable author statement /// 7165 // signal transduction // traceable author statement /// 30154 // cell differentiation // inferred from sequence or structural similarity	5634 // nucleus // inferred from sequence or structural similarity	3714 // transcription corepressor activity // traceable author statement /// 5072 // transforming growth factor beta receptor, cytoplasmic mediator activity // traceable author statement /// 5515 // protein binding // traceable author statement	TGF_Beta_Signaling_Pathway // GenMAPP	1.3018	0.0029328	0.30352	0.0069048	3	3	Up
217591_at	BF725121	Hs.445725	SKI-like	SKIL	6498	6366 // transcription from RNA polymerase II promoter // traceable author statement /// 7165 // signal transduction // traceable author statement /// 30154 // cell differentiation // inferred from sequence or structural similarity	5634 // nucleus // inferred from sequence or structural similarity	3714 // transcription corepressor activity // traceable author statement /// 5072 // transforming growth factor beta receptor, cytoplasmic mediator activity // traceable author statement /// 5515 // protein binding // traceable author statement	TGF_Beta_Signaling_Pathway // GenMAPP	1.1636	0.13752	0.11102	0.33323	3	3	Up
215889_at	X15217	Hs.445725	SKI-like	SKIL	6498	6366 // transcription from RNA polymerase II promoter // traceable author statement /// 7165 // signal transduction // traceable author statement /// 30154 // cell differentiation // inferred from sequence or structural similarity	5634 // nucleus // inferred from sequence or structural similarity	3714 // transcription corepressor activity // traceable author statement /// 5072 // transforming growth factor beta receptor, cytoplasmic mediator activity // traceable author statement /// 5515 // protein binding // traceable author statement	TGF_Beta_Signaling_Pathway // GenMAPP	-1.1185	0.33055	-0.095842	0.40388	3	3	Up
244054_at	AI760298	Hs.445725	SKI-like	SKIL	6498	6366 // transcription from RNA polymerase II promoter // traceable author statement /// 7165 // signal transduction // traceable author statement /// 30154 // cell differentiation // inferred from sequence or structural similarity	5634 // nucleus // inferred from sequence or structural similarity	3714 // transcription corepressor activity // traceable author statement /// 5072 // transforming growth factor beta receptor, cytoplasmic mediator activity // traceable author statement /// 5515 // protein binding // traceable author statement	TGF_Beta_Signaling_Pathway // GenMAPP	1.0449	0.36706	0.1334	0.24429	3	3	Up
206675_s_at	NM_005414	Hs.445725	SKI-like	SKIL	6498	6366 // transcription from RNA polymerase II promoter // traceable author statement /// 7165 // signal transduction // traceable author statement /// 30154 // cell differentiation // inferred from sequence or structural similarity	5634 // nucleus // inferred from sequence or structural similarity	3714 // transcription corepressor activity // traceable author statement /// 5072 // transforming growth factor beta receptor, cytoplasmic mediator activity // traceable author statement /// 5515 // protein binding // traceable author statement	TGF_Beta_Signaling_Pathway // GenMAPP	-1.0174	0.85785	-0.046422	0.68651	3	3	Up
209453_at	M81768	Hs.469116	solute carrier family 9 (sodium/hydrogen exchanger), isoform 1 (antiporter, Na+/H+, amiloride sensitive)	SLC9A1	6548	6811 // ion transport // inferred from electronic annotation /// 6814 // sodium ion transport // inferred from electronic annotation /// 6885 // regulation of pH // traceable author statement	16021 // integral to membrane // traceable author statement	15297 // antiporter activity // inferred from electronic annotation /// 15299 // solute:hydrogen antiporter activity // traceable author statement /// 15385 // sodium:hydrogen antiporter activity // inferred from electronic annotation /// 31402 // sodium ion binding // inferred from electronic annotation	G_Protein_Signaling // GenMAPP	-1.094	0.13207	0.050103	0.66311	3	3	Up
232470_at	AP001751	Hs.282113	SNF1-like kinase	SNF1LK	150094	6468 // protein amino acid phosphorylation // inferred from sequence or structural similarity /// 7049 // cell cycle // inferred from electronic annotation /// 7243 // protein kinase cascade // inferred from sequence or structural similarity /// 7346 // regulation of mitotic cell cycle // inferred from sequence or structural similarity /// 45595 // regulation of cell differentiation // inferred f…	5737 // cytoplasm // inferred from sequence or structural similarity	166 // nucleotide binding // inferred from electronic annotation /// 287 // magnesium ion binding // inferred from sequence or structural similarity /// 4674 // protein serine/threonine kinase activity // inferred from sequence or structural similarity /// 4713 // protein-tyrosine kinase activity // inferred from electronic annotation /// 5524 // ATP binding // inferred from sequence or structura…	---	1.1133	0.044584	0.27126	0.016296	3	3	Up
208078_s_at	NM_030751	Hs.282113	SNF1-like kinase /// SNF1-like kinase	SNF1LK	150094	6468 // protein amino acid phosphorylation // inferred from sequence or structural similarity /// 7049 // cell cycle // inferred from electronic annotation /// 7243 // protein kinase cascade // inferred from sequence or structural similarity /// 7346 // regulation of mitotic cell cycle // inferred from sequence or structural similarity /// 45595 // regulation of cell differentiation // inferred f…	5737 // cytoplasm // inferred from sequence or structural similarity	166 // nucleotide binding // inferred from electronic annotation /// 287 // magnesium ion binding // inferred from sequence or structural similarity /// 4674 // protein serine/threonine kinase activity // inferred from sequence or structural similarity /// 4713 // protein-tyrosine kinase activity // inferred from electronic annotation /// 5524 // ATP binding // inferred from sequence or structura…	---	-1.0328	0.83965	0.23672	0.036916	3	3	Up
217616_at	AV763520	Hs.282113	SNF1-like kinase	SNF1LK	150094	6468 // protein amino acid phosphorylation // inferred from sequence or structural similarity /// 7049 // cell cycle // inferred from electronic annotation /// 7243 // protein kinase cascade // inferred from sequence or structural similarity /// 7346 // regulation of mitotic cell cycle // inferred from sequence or structural similarity /// 45595 // regulation of cell differentiation // inferred f…	5737 // cytoplasm // inferred from sequence or structural similarity	166 // nucleotide binding // inferred from electronic annotation /// 287 // magnesium ion binding // inferred from sequence or structural similarity /// 4674 // protein serine/threonine kinase activity // inferred from sequence or structural similarity /// 4713 // protein-tyrosine kinase activity // inferred from electronic annotation /// 5524 // ATP binding // inferred from sequence or structura…	---	-1.014	0.89164	-0.087228	0.44762	3	3	Up
200665_s_at	NM_003118	Hs.111779	secreted protein, acidic, cysteine-rich (osteonectin) /// secreted protein, acidic, cysteine-rich (osteonectin)	SPARC	6678	1503 // ossification // traceable author statement /// 7169 // transmembrane receptor protein tyrosine kinase signaling pathway // non-traceable author statement	5604 // basement membrane // inferred from electronic annotation	5507 // copper ion binding // inferred from electronic annotation /// 5509 // calcium ion binding // traceable author statement /// 5518 // collagen binding // traceable author statement	---	1.1725	0.087431	0.18258	0.1096	3	2	Up
212667_at	AL575922	Hs.111779	secreted protein, acidic, cysteine-rich (osteonectin)	SPARC	6678	1503 // ossification // traceable author statement /// 7169 // transmembrane receptor protein tyrosine kinase signaling pathway // non-traceable author statement	5604 // basement membrane // inferred from electronic annotation	5507 // copper ion binding // inferred from electronic annotation /// 5509 // calcium ion binding // traceable author statement /// 5518 // collagen binding // traceable author statement	---	-1.1611	0.19855	-0.16862	0.14001	3	2	Up
202363_at	AF231124	Hs.124611	sparc/osteonectin, cwcv and kazal-like domains proteoglycan (testican)	SPOCK	6695	6928 // cell motility // traceable author statement /// 7155 // cell adhesion // traceable author statement /// 7275 // development // traceable author statement /// 7399 // neurogenesis // traceable author statement /// 8283 // cell proliferation // traceable author statement	5578 // extracellular matrix (sensu Metazoa) // inferred from electronic annotation /// 5615 // extracellular space // not recorded	5509 // calcium ion binding // inferred from electronic annotation	---	-1.0385	0.82974	-0.060027	0.60163	3	2	Up
204011_at	NM_005842	Hs.18676	sprouty homolog 2 (Drosophila)	SPRY2	10253	7267 // cell-cell signaling // traceable author statement /// 7275 // development // inferred from electronic annotation /// 9887 // organogenesis // traceable author statement /// 9966 // regulation of signal transduction // inferred from electronic annotation	5874 // microtubule // inferred from electronic annotation /// 16020 // membrane // inferred from electronic annotation	---	---	1.5703	0.00079264	0.52227	9.38e-07	3	-1	Down
212350_at	AB029031	Hs.176503	TBC1 (tre-2/USP6, BUB2, cdc16) domain family, member 1	TBC1D1	23216	---	5634 // nucleus // inferred from electronic annotation	5096 // GTPase activator activity // inferred from electronic annotation	---	1.2969	0.0017822	0.61742	1.74e-09	3	3	Up
214013_s_at	BE675153	Hs.176503	TBC1 (tre-2/USP6, BUB2, cdc16) domain family, member 1	TBC1D1	23216	---	5634 // nucleus // inferred from electronic annotation	5096 // GTPase activator activity // inferred from electronic annotation	---	-1.17	0.025399	0.036782	0.74918	3	3	Up
227945_at	BE882538	Hs.176503	TBC1 (tre-2/USP6, BUB2, cdc16) domain family, member 1	TBC1D1	23216	---	5634 // nucleus // inferred from electronic annotation	5096 // GTPase activator activity // inferred from electronic annotation	---	-1.0379	0.54526	0.24987	0.027366	3	3	Up
237673_at	BE465103	Hs.507916	TSC22 domain family 1	TGFB1I4	8848	6350 // transcription // inferred from electronic annotation /// 6355 // regulation of transcription, DNA-dependent // inferred from electronic annotation /// 6366 // transcription from RNA polymerase II promoter // traceable author statement	5634 // nucleus // inferred from electronic annotation	3700 // transcription factor activity // inferred from electronic annotation	---	-1.6812	1.34e-05	-0.42712	9.62e-05	3	2	Up
235315_at	AI809519	Hs.507916	TSC22 domain family 1	TGFB1I4	8848	6350 // transcription // inferred from electronic annotation /// 6355 // regulation of transcription, DNA-dependent // inferred from electronic annotation /// 6366 // transcription from RNA polymerase II promoter // traceable author statement	5634 // nucleus // inferred from electronic annotation	3700 // transcription factor activity // inferred from electronic annotation	---	-1.1476	0.19752	-0.43702	6.32e-05	3	2	Up
229990_at	BE350738	Hs.450972	TSC22 domain family 1	TGFB1I4	8848	6350 // transcription // inferred from electronic annotation /// 6355 // regulation of transcription, DNA-dependent // inferred from electronic annotation /// 6366 // transcription from RNA polymerase II promoter // traceable author statement	5634 // nucleus // inferred from electronic annotation	3700 // transcription factor activity // inferred from electronic annotation	---	1.0418	0.56148	0.17191	0.13232	3	2	Up
228121_at	AU145950	Hs.133379	Transforming growth factor, beta 2	TGFB2	7042	74 // regulation of cell cycle // inferred from electronic annotation /// 8283 // cell proliferation // inferred from electronic annotation /// 16049 // cell growth // inferred from electronic annotation	---	5160 // transforming growth factor beta receptor binding // inferred from electronic annotation /// 8083 // growth factor activity // inferred from electronic annotation	---	2.491	3.84e-06	0.48624	6.38e-06	3	3	Up
209909_s_at	M19154	Hs.133379	transforming growth factor, beta 2	TGFB2	7042	74 // regulation of cell cycle // inferred from electronic annotation /// 8283 // cell proliferation // inferred from electronic annotation /// 16049 // cell growth // inferred from electronic annotation	---	5160 // transforming growth factor beta receptor binding // inferred from electronic annotation /// 8083 // growth factor activity // inferred from electronic annotation	---	1.899	0.00060734	0.4875	5.99e-06	3	3	Up
209908_s_at	BF061658	Hs.133379	Transforming growth factor, beta 2	TGFB2	7042	74 // regulation of cell cycle // inferred from electronic annotation /// 8283 // cell proliferation // inferred from electronic annotation /// 16049 // cell growth // inferred from electronic annotation	---	5160 // transforming growth factor beta receptor binding // inferred from electronic annotation /// 8083 // growth factor activity // inferred from electronic annotation	---	1.259	0.010398	0.33367	0.0028327	3	3	Up
220407_s_at	NM_003238	Hs.133379	transforming growth factor, beta 2	TGFB2	7042	74 // regulation of cell cycle // inferred from electronic annotation /// 8283 // cell proliferation // inferred from electronic annotation /// 16049 // cell growth // inferred from electronic annotation	---	5160 // transforming growth factor beta receptor binding // inferred from electronic annotation /// 8083 // growth factor activity // inferred from electronic annotation	---	1.3758	0.024653	0.37858	0.0006315	3	3	Up
220406_at	NM_003238	Hs.133379	transforming growth factor, beta 2	TGFB2	7042	74 // regulation of cell cycle // inferred from electronic annotation /// 8283 // cell proliferation // inferred from electronic annotation /// 16049 // cell growth // inferred from electronic annotation	---	5160 // transforming growth factor beta receptor binding // inferred from electronic annotation /// 8083 // growth factor activity // inferred from electronic annotation	---	1.0048	0.92017	0.0031477	0.97818	3	3	Up
201042_at	AL031651	Hs.517033	transglutaminase 2 (C polypeptide, protein-glutamine-gamma-glutamyltransferase)	TGM2	7052	7186 // G-protein coupled receptor protein signaling pathway // inferred from sequence or structural similarity /// 18149 // peptide cross-linking // inferred from sequence or structural similarity /// 45785 // positive regulation of cell adhesion // inferred from sequence or structural similarity	5578 // extracellular matrix (sensu Metazoa) // inferred from sequence or structural similarity /// 5829 // cytosol // inferred from sequence or structural similarity /// 16020 // membrane // inferred from sequence or structural similarity	3810 // protein-glutamine gamma-glutamyltransferase activity // inferred from sequence or structural similarity /// 5509 // calcium ion binding // inferred from sequence or structural similarity /// 5525 // GTP binding // inferred from sequence or structural similarity /// 8415 // acyltransferase activity // inferred from electronic annotation /// 16740 // transferase activity // inferred from el…	---	1.2478	0.13067	0.65442	8.14e-11	3	2	Up
211573_x_at	M98478	Hs.517033	transglutaminase 2 (C polypeptide, protein-glutamine-gamma-glutamyltransferase)	TGM2	7052	7186 // G-protein coupled receptor protein signaling pathway // inferred from sequence or structural similarity /// 18149 // peptide cross-linking // inferred from sequence or structural similarity /// 45785 // positive regulation of cell adhesion // inferred from sequence or structural similarity	5578 // extracellular matrix (sensu Metazoa) // inferred from sequence or structural similarity /// 5829 // cytosol // inferred from sequence or structural similarity /// 16020 // membrane // inferred from sequence or structural similarity	3810 // protein-glutamine gamma-glutamyltransferase activity // inferred from sequence or structural similarity /// 5509 // calcium ion binding // inferred from sequence or structural similarity /// 5525 // GTP binding // inferred from sequence or structural similarity /// 8415 // acyltransferase activity // inferred from electronic annotation /// 16740 // transferase activity // inferred from el…	---	1.0979	0.25081	0.46759	1.59e-05	3	2	Up
216183_at	AL512703	Hs.517033	transglutaminase 2 (C polypeptide, protein-glutamine-gamma-glutamyltransferase)	TGM2	7052	7186 // G-protein coupled receptor protein signaling pathway // inferred from sequence or structural similarity /// 18149 // peptide cross-linking // inferred from sequence or structural similarity /// 45785 // positive regulation of cell adhesion // inferred from sequence or structural similarity	5578 // extracellular matrix (sensu Metazoa) // inferred from sequence or structural similarity /// 5829 // cytosol // inferred from sequence or structural similarity /// 16020 // membrane // inferred from sequence or structural similarity	3810 // protein-glutamine gamma-glutamyltransferase activity // inferred from sequence or structural similarity /// 5509 // calcium ion binding // inferred from sequence or structural similarity /// 5525 // GTP binding // inferred from sequence or structural similarity /// 8415 // acyltransferase activity // inferred from electronic annotation /// 16740 // transferase activity // inferred from el…	---	-1.0204	0.66558	0.001289	0.99106	3	2	Up
211003_x_at	BC003551	Hs.517033	transglutaminase 2 (C polypeptide, protein-glutamine-gamma-glutamyltransferase)	TGM2	7052	7186 // G-protein coupled receptor protein signaling pathway // inferred from sequence or structural similarity /// 18149 // peptide cross-linking // inferred from sequence or structural similarity /// 45785 // positive regulation of cell adhesion // inferred from sequence or structural similarity	5578 // extracellular matrix (sensu Metazoa) // inferred from sequence or structural similarity /// 5829 // cytosol // inferred from sequence or structural similarity /// 16020 // membrane // inferred from sequence or structural similarity	3810 // protein-glutamine gamma-glutamyltransferase activity // inferred from sequence or structural similarity /// 5509 // calcium ion binding // inferred from sequence or structural similarity /// 5525 // GTP binding // inferred from sequence or structural similarity /// 8415 // acyltransferase activity // inferred from electronic annotation /// 16740 // transferase activity // inferred from el…	---	-1.0214	0.73705	-0.039024	0.73445	3	2	Up
201110_s_at	NM_003246	Hs.164226	thrombospondin 1	THBS1	7057	6928 // cell motility // not recorded /// 7155 // cell adhesion // inferred from electronic annotation /// 7275 // development // traceable author statement /// 7399 // neurogenesis // not recorded /// 7596 // blood coagulation // not recorded	5576 // extracellular region // non-traceable author statement	4866 // endopeptidase inhibitor activity // traceable author statement /// 4871 // signal transducer activity // traceable author statement /// 5198 // structural molecule activity // inferred from electronic annotation /// 5509 // calcium ion binding // inferred from electronic annotation /// 5515 // protein binding // inferred from electronic annotation /// 8201 // heparin binding // inferred f…	TGF_Beta_Signaling_Pathway // GenMAPP /// Inflammatory_Response_Pathway // GenMAPP	1.9505	0.0050865	0.79735	2.44e-18	3	2	Up
201107_s_at	AI812030	Hs.164226	thrombospondin 1	THBS1	7057	6928 // cell motility // not recorded /// 7155 // cell adhesion // inferred from electronic annotation /// 7275 // development // traceable author statement /// 7399 // neurogenesis // not recorded /// 7596 // blood coagulation // not recorded	5576 // extracellular region // non-traceable author statement	4866 // endopeptidase inhibitor activity // traceable author statement /// 4871 // signal transducer activity // traceable author statement /// 5198 // structural molecule activity // inferred from electronic annotation /// 5509 // calcium ion binding // inferred from electronic annotation /// 5515 // protein binding // inferred from electronic annotation /// 8201 // heparin binding // inferred f…	TGF_Beta_Signaling_Pathway // GenMAPP /// Inflammatory_Response_Pathway // GenMAPP	1.3465	0.016952	0.49327	4.47e-06	3	2	Up
201109_s_at	AV726673	Hs.164226	thrombospondin 1	THBS1	7057	6928 // cell motility // not recorded /// 7155 // cell adhesion // inferred from electronic annotation /// 7275 // development // traceable author statement /// 7399 // neurogenesis // not recorded /// 7596 // blood coagulation // not recorded	5576 // extracellular region // non-traceable author statement	4866 // endopeptidase inhibitor activity // traceable author statement /// 4871 // signal transducer activity // traceable author statement /// 5198 // structural molecule activity // inferred from electronic annotation /// 5509 // calcium ion binding // inferred from electronic annotation /// 5515 // protein binding // inferred from electronic annotation /// 8201 // heparin binding // inferred f…	TGF_Beta_Signaling_Pathway // GenMAPP /// Inflammatory_Response_Pathway // GenMAPP	1.3949	0.04589	0.76222	5.24e-16	3	2	Up
239336_at	BF109732	Hs.164226	Thrombospondin 1	THBS1	7057	6928 // cell motility // not recorded /// 7155 // cell adhesion // inferred from electronic annotation /// 7275 // development // traceable author statement /// 7399 // neurogenesis // not recorded /// 7596 // blood coagulation // not recorded	5576 // extracellular region // non-traceable author statement	4866 // endopeptidase inhibitor activity // traceable author statement /// 4871 // signal transducer activity // traceable author statement /// 5198 // structural molecule activity // inferred from electronic annotation /// 5509 // calcium ion binding // inferred from electronic annotation /// 5515 // protein binding // inferred from electronic annotation /// 8201 // heparin binding // inferred f…	TGF_Beta_Signaling_Pathway // GenMAPP /// Inflammatory_Response_Pathway // GenMAPP	-1.1093	0.19187	0.057917	0.61449	3	2	Up
215775_at	BF084105	Hs.164226	Thrombospondin 1	THBS1	7057	6928 // cell motility // not recorded /// 7155 // cell adhesion // inferred from electronic annotation /// 7275 // development // traceable author statement /// 7399 // neurogenesis // not recorded /// 7596 // blood coagulation // not recorded	5576 // extracellular region // non-traceable author statement	4866 // endopeptidase inhibitor activity // traceable author statement /// 4871 // signal transducer activity // traceable author statement /// 5198 // structural molecule activity // inferred from electronic annotation /// 5509 // calcium ion binding // inferred from electronic annotation /// 5515 // protein binding // inferred from electronic annotation /// 8201 // heparin binding // inferred f…	TGF_Beta_Signaling_Pathway // GenMAPP /// Inflammatory_Response_Pathway // GenMAPP	1.0269	0.6015	0.21558	0.05802	3	2	Up
201108_s_at	BF055462	Hs.164226	thrombospondin 1	THBS1	7057	6928 // cell motility // not recorded /// 7155 // cell adhesion // inferred from electronic annotation /// 7275 // development // traceable author statement /// 7399 // neurogenesis // not recorded /// 7596 // blood coagulation // not recorded	5576 // extracellular region // non-traceable author statement	4866 // endopeptidase inhibitor activity // traceable author statement /// 4871 // signal transducer activity // traceable author statement /// 5198 // structural molecule activity // inferred from electronic annotation /// 5509 // calcium ion binding // inferred from electronic annotation /// 5515 // protein binding // inferred from electronic annotation /// 8201 // heparin binding // inferred f…	TGF_Beta_Signaling_Pathway // GenMAPP /// Inflammatory_Response_Pathway // GenMAPP	1.0236	0.81178	0.22147	0.051334	3	2	Up
235086_at	AW956580	Hs.164226	Thrombospondin 1	THBS1	7057	6928 // cell motility // not recorded /// 7155 // cell adhesion // inferred from electronic annotation /// 7275 // development // traceable author statement /// 7399 // neurogenesis // not recorded /// 7596 // blood coagulation // not recorded	5576 // extracellular region // non-traceable author statement	4866 // endopeptidase inhibitor activity // traceable author statement /// 4871 // signal transducer activity // traceable author statement /// 5198 // structural molecule activity // inferred from electronic annotation /// 5509 // calcium ion binding // inferred from electronic annotation /// 5515 // protein binding // inferred from electronic annotation /// 8201 // heparin binding // inferred f…	TGF_Beta_Signaling_Pathway // GenMAPP /// Inflammatory_Response_Pathway // GenMAPP	-1.0045	0.96482	0.43788	6.09e-05	3	2	Up
203083_at	NM_003247	Hs.371147	thrombospondin 2	THBS2	7058	7155 // cell adhesion // inferred from electronic annotation	5576 // extracellular region // inferred from electronic annotation /// 5578 // extracellular matrix (sensu Metazoa) // not recorded	5198 // structural molecule activity // inferred from electronic annotation /// 5509 // calcium ion binding // inferred from electronic annotation /// 5515 // protein binding // inferred from electronic annotation /// 8201 // heparin binding // traceable author statement	---	1.0632	0.58464	0.42194	0.00011929	3	2	Up
218113_at	NM_013390	Hs.494146	transmembrane protein 2	TMEM2	23670	---	16021 // integral to membrane // traceable author statement	---	---	1.5115	0.00014629	0.52441	8.31e-07	3	3	Up
233309_at	AU145723	Hs.494146	Transmembrane protein 2	TMEM2	23670	---	16021 // integral to membrane // traceable author statement	---	---	-1.0239	0.7531	0.26496	0.019059	3	3	Up
222449_at	AL035541	Hs.517155	transmembrane, prostate androgen induced RNA	TMEPAI	56937	30521 // androgen receptor signaling pathway // non-traceable author statement	16021 // integral to membrane // non-traceable author statement	---	---	1.5713	0.00070583	0.70509	5.77e-13	3	3	Up
222450_at	AL035541	Hs.517155	transmembrane, prostate androgen induced RNA	TMEPAI	56937	30521 // androgen receptor signaling pathway // non-traceable author statement	16021 // integral to membrane // non-traceable author statement	---	---	1.4875	0.0056761	0.66486	3.17e-11	3	3	Up
237166_at	AI821781	Hs.517155	Transmembrane, prostate androgen induced RNA	TMEPAI	56937	30521 // androgen receptor signaling pathway // non-traceable author statement	16021 // integral to membrane // non-traceable author statement	---	---	1.073	0.29475	0.26165	0.020668	3	3	Up
217875_s_at	NM_020182	Hs.517155	transmembrane, prostate androgen induced RNA	TMEPAI	56937	30521 // androgen receptor signaling pathway // non-traceable author statement	16021 // integral to membrane // non-traceable author statement	---	---	1.1524	0.2978	0.53293	5.09e-07	3	3	Up
201645_at	NM_002160	Hs.143250	tenascin C (hexabrachion)	TNC	3371	7155 // cell adhesion // traceable author statement	5578 // extracellular matrix (sensu Metazoa) // not recorded	5515 // protein binding // inferred from electronic annotation	---	2.2349	0.0005603	0.47749	9.85e-06	3	2	Up
241272_at	BE156417	Hs.143250	Tenascin C (hexabrachion)	TNC	3371	7155 // cell adhesion // traceable author statement	5578 // extracellular matrix (sensu Metazoa) // not recorded	5515 // protein binding // inferred from electronic annotation	---	1.3191	0.017722	0.37448	0.00073099	3	2	Up
216005_at	BF434846	Hs.143250	Tenascin C (hexabrachion)	TNC	3371	7155 // cell adhesion // traceable author statement	5578 // extracellular matrix (sensu Metazoa) // not recorded	5515 // protein binding // inferred from electronic annotation	---	1.4418	0.045259	0.34489	0.0019862	3	2	Up
243540_at	AA156720	Hs.143250	Tenascin C (hexabrachion)	TNC	3371	7155 // cell adhesion // traceable author statement	5578 // extracellular matrix (sensu Metazoa) // not recorded	5515 // protein binding // inferred from electronic annotation	---	-1.0687	0.19401	0.14794	0.19614	3	2	Up
208296_x_at	NM_014350	Hs.271955	tumor necrosis factor, alpha-induced protein 8	TNFAIP8	25816	6916 // anti-apoptosis // traceable author statement	---	---	---	1.8477	2.38e-05	0.71658	1.62e-13	3	1	Up
210260_s_at	BC005352	Hs.271955	tumor necrosis factor, alpha-induced protein 8	TNFAIP8	25816	6916 // anti-apoptosis // traceable author statement	---	---	---	1.7686	0.00035445	0.66983	2e-11	3	1	Up
204932_at	BF433902	Hs.81791	tumor necrosis factor receptor superfamily, member 11b (osteoprotegerin)	TNFRSF11B	4982	1501 // skeletal development // traceable author statement /// 6915 // apoptosis // inferred from electronic annotation /// 7165 // signal transduction // traceable author statement	5576 // extracellular region // traceable author statement	4872 // receptor activity // traceable author statement /// 5125 // cytokine activity // traceable author statement /// 5515 // protein binding // inferred from electronic annotation	---	1.3407	0.003159	0.49769	3.55e-06	3	-1	Down
204933_s_at	NM_002546	Hs.81791	tumor necrosis factor receptor superfamily, member 11b (osteoprotegerin)	TNFRSF11B	4982	1501 // skeletal development // traceable author statement /// 6915 // apoptosis // inferred from electronic annotation /// 7165 // signal transduction // traceable author statement	5576 // extracellular region // traceable author statement	4872 // receptor activity // traceable author statement /// 5125 // cytokine activity // traceable author statement /// 5515 // protein binding // inferred from electronic annotation	---	1.1314	0.14621	0.32674	0.0035038	3	-1	Down
228834_at	BF240286	Hs.531550	transducer of ERBB2, 1	TOB1	10140	8285 // negative regulation of cell proliferation // traceable author statement	---	5070 // SH3/SH2 adaptor activity // traceable author statement /// 5515 // protein binding // traceable author statement	Circadian_Exercise // GenMAPP	-1.128	0.3994	0.092428	0.42091	3	-1	Down
202704_at	AA675892	Hs.531550	transducer of ERBB2, 1	TOB1	10140	8285 // negative regulation of cell proliferation // traceable author statement	---	5070 // SH3/SH2 adaptor activity // traceable author statement /// 5515 // protein binding // traceable author statement	Circadian_Exercise // GenMAPP	-1.0329	0.70535	0.18221	0.11034	3	-1	Down
218145_at	NM_021158	Hs.516826	tribbles homolog 3 (Drosophila)	TRIB3	57761	187 // activation of MAPK activity // inferred from direct assay /// 6350 // transcription // inferred from electronic annotation /// 6355 // regulation of transcription, DNA-dependent // inferred from electronic annotation /// 6468 // protein amino acid phosphorylation // inferred from electronic annotation /// 6469 // negative regulation of protein kinase activity // inferred from sequence or s…	5634 // nucleus // inferred from sequence or structural similarity	3714 // transcription corepressor activity // inferred from sequence or structural similarity /// 4674 // protein serine/threonine kinase activity // inferred from electronic annotation /// 4860 // protein kinase inhibitor activity // inferred from electronic annotation /// 5515 // protein binding // inferred from physical interaction /// 5515 // protein binding // inferred from sequence or struc…	---	1.3488	0.00035719	0.51982	1.08e-06	3	1	Up
237745_at	BE670165	Hs.450972	TSC22 domain family, member 1	TSC22D1	8848	6350 // transcription // inferred from electronic annotation /// 6355 // regulation of transcription, DNA-dependent // inferred from electronic annotation /// 6366 // transcription from RNA polymerase II promoter // traceable author statement	5634 // nucleus // inferred from electronic annotation	3700 // transcription factor activity // inferred from electronic annotation	---	-1.469	6.84e-06	-0.33834	0.0024471	3	2	Up
215111_s_at	AK027071	Hs.450972	TSC22 domain family, member 1	TSC22D1	8848	6350 // transcription // inferred from electronic annotation /// 6355 // regulation of transcription, DNA-dependent // inferred from electronic annotation /// 6366 // transcription from RNA polymerase II promoter // traceable author statement	5634 // nucleus // inferred from electronic annotation	3700 // transcription factor activity // inferred from electronic annotation	---	-1.304	2.78e-05	-0.37604	0.00069156	3	2	Up
243133_at	AW135965	Hs.450972	TSC22 domain family, member 1	TSC22D1	8848	6350 // transcription // inferred from electronic annotation /// 6355 // regulation of transcription, DNA-dependent // inferred from electronic annotation /// 6366 // transcription from RNA polymerase II promoter // traceable author statement	5634 // nucleus // inferred from electronic annotation	3700 // transcription factor activity // inferred from electronic annotation	---	-1.2931	0.017494	0.061515	0.59263	3	2	Up
208998_at	U94592	Hs.80658	uncoupling protein 2 (mitochondrial, proton carrier)	UCP2	7351	6810 // transport // non-traceable author statement /// 6839 // mitochondrial transport // inferred from electronic annotation /// 15992 // proton transport // traceable author statement	5624 // membrane fraction // not recorded /// 5739 // mitochondrion // inferred from electronic annotation /// 5743 // mitochondrial inner membrane // non-traceable author statement /// 16021 // integral to membrane // inferred from electronic annotation	5215 // transporter activity // inferred from electronic annotation /// 5488 // binding // inferred from electronic annotation	Electron_Transport_Chain // GenMAPP	1.8482	0.00061443	0.39292	0.00037314	3	1	Up
208997_s_at	U82819	Hs.80658	uncoupling protein 2 (mitochondrial, proton carrier)	UCP2	7351	6810 // transport // non-traceable author statement /// 6839 // mitochondrial transport // inferred from electronic annotation /// 15992 // proton transport // traceable author statement	5624 // membrane fraction // not recorded /// 5739 // mitochondrion // inferred from electronic annotation /// 5743 // mitochondrial inner membrane // non-traceable author statement /// 16021 // integral to membrane // inferred from electronic annotation	5215 // transporter activity // inferred from electronic annotation /// 5488 // binding // inferred from electronic annotation	Electron_Transport_Chain // GenMAPP	1.4359	0.0046359	0.34893	0.0017423	3	1	Up
238042_at	AW134485	Hs.47061	Unc-51-like kinase 1 (C. elegans)	ULK1	8408	6468 // protein amino acid phosphorylation // traceable author statement /// 7165 // signal transduction // traceable author statement	---	166 // nucleotide binding // inferred from electronic annotation /// 4674 // protein serine/threonine kinase activity // traceable author statement /// 5515 // protein binding // inferred from physical interaction /// 5524 // ATP binding // inferred from electronic annotation /// 16740 // transferase activity // inferred from electronic annotation	---	-1.1222	0.20029	-0.10869	0.34351	3	3	Up
209333_at	AB018265	Hs.47061	unc-51-like kinase 1 (C. elegans)	ULK1	8408	6468 // protein amino acid phosphorylation // traceable author statement /// 7165 // signal transduction // traceable author statement	---	166 // nucleotide binding // inferred from electronic annotation /// 4674 // protein serine/threonine kinase activity // traceable author statement /// 5515 // protein binding // inferred from physical interaction /// 5524 // ATP binding // inferred from electronic annotation /// 16740 // transferase activity // inferred from electronic annotation	---	1.0349	0.65558	-0.11138	0.33165	3	3	Up
209946_at	U58111	Hs.435215	vascular endothelial growth factor C	VEGFC	7424	74 // regulation of cell cycle // inferred from electronic annotation /// 1525 // angiogenesis // inferred from electronic annotation /// 6929 // substrate-bound cell migration // traceable author statement /// 7165 // signal transduction // traceable author statement /// 8283 // cell proliferation // inferred from electronic annotation /// 8284 // positive regulation of cell proliferation // tra…	16020 // membrane // inferred from electronic annotation	8083 // growth factor activity // inferred from electronic annotation	---	-1.0558	0.28559	0.12268	0.28461	3	1	Up
212533_at	X62048	Hs.249441	WEE1 homolog (S. pombe)	WEE1	7465	74 // regulation of cell cycle // traceable author statement /// 6468 // protein amino acid phosphorylation // inferred from electronic annotation /// 7067 // mitosis // inferred from electronic annotation /// 51301 // cell division // inferred from electronic annotation	5634 // nucleus // traceable author statement	166 // nucleotide binding // inferred from electronic annotation /// 4674 // protein serine/threonine kinase activity // inferred from electronic annotation /// 4713 // protein-tyrosine kinase activity // traceable author statement /// 5524 // ATP binding // inferred from electronic annotation /// 16740 // transferase activity // inferred from electronic annotation	Cell_cycle_KEGG // GenMAPP /// G1_to_S_cell_cycle_Reactome // GenMAPP	2.9228	5.41e-06	0.43905	5.79e-05	3	1	Up
215711_s_at	AJ277546	Hs.249441	WEE1 homolog (S. pombe)	WEE1	7465	74 // regulation of cell cycle // traceable author statement /// 6468 // protein amino acid phosphorylation // inferred from electronic annotation /// 7067 // mitosis // inferred from electronic annotation /// 51301 // cell division // inferred from electronic annotation	5634 // nucleus // traceable author statement	166 // nucleotide binding // inferred from electronic annotation /// 4674 // protein serine/threonine kinase activity // inferred from electronic annotation /// 4713 // protein-tyrosine kinase activity // traceable author statement /// 5524 // ATP binding // inferred from electronic annotation /// 16740 // transferase activity // inferred from electronic annotation	Cell_cycle_KEGG // GenMAPP /// G1_to_S_cell_cycle_Reactome // GenMAPP	1.3713	0.0033947	0.41332	0.0001692	3	1	Up
244508_at	N39126	Hs.191346	Septin 7	2008-09-07	989	910 // cytokinesis // traceable author statement /// 7049 // cell cycle // inferred from electronic annotation /// 51301 // cell division // inferred from electronic annotation	15629 // actin cytoskeleton // traceable author statement	166 // nucleotide binding // inferred from electronic annotation /// 5198 // structural molecule activity // traceable author statement /// 5525 // GTP binding // inferred from electronic annotation /// 5525 // GTP binding // traceable author statement	---	-1.4009	0.021777	-0.019593	0.8648	2	0
217721_at	BE551361	Hs.191346	Septin 7	2008-09-07	989	910 // cytokinesis // traceable author statement /// 7049 // cell cycle // inferred from electronic annotation /// 51301 // cell division // inferred from electronic annotation	15629 // actin cytoskeleton // traceable author statement	166 // nucleotide binding // inferred from electronic annotation /// 5198 // structural molecule activity // traceable author statement /// 5525 // GTP binding // inferred from electronic annotation /// 5525 // GTP binding // traceable author statement	---	-1.1643	0.040153	-0.2399	0.034387	2	0
213151_s_at	AU157515	Hs.191346	septin 7	2008-09-07	989	910 // cytokinesis // traceable author statement /// 7049 // cell cycle // inferred from electronic annotation /// 51301 // cell division // inferred from electronic annotation	15629 // actin cytoskeleton // traceable author statement	166 // nucleotide binding // inferred from electronic annotation /// 5198 // structural molecule activity // traceable author statement /// 5525 // GTP binding // inferred from electronic annotation /// 5525 // GTP binding // traceable author statement	---	1.0923	0.069495	0.10307	0.36917	2	0
220781_at	NM_017418	Hs.148841	deleted in esophageal cancer 1	2008-12-01	50514	8285 // negative regulation of cell proliferation // traceable author statement	---	---	---	-1.0147	0.8378	-0.087022	0.4487	2	1	Up
214671_s_at	L19704	Hs.159306	active BCR-related gene	ABR	29	7264 // small GTPase mediated signal transduction // traceable author statement	---	5085 // guanyl-nucleotide exchange factor activity // inferred from electronic annotation /// 5096 // GTPase activator activity // traceable author statement	---	-1.1838	0.21054	-0.034969	0.76117	2	2	Up
212895_s_at	AL527773	Hs.159306	active BCR-related gene	ABR	29	7264 // small GTPase mediated signal transduction // traceable author statement	---	5085 // guanyl-nucleotide exchange factor activity // inferred from electronic annotation /// 5096 // GTPase activator activity // traceable author statement	---	1.0469	0.54905	-0.10569	0.3571	2	2	Up
218405_at	NM_013375	Hs.254406	activator of basal transcription 1	ABT1	29777	6366 // transcription from RNA polymerase II promoter // traceable author statement	5634 // nucleus // traceable author statement	166 // nucleotide binding // inferred from electronic annotation /// 3713 // transcription coactivator activity // traceable author statement /// 16251 // general RNA polymerase II transcription factor activity // traceable author statement	---	-1.0621	0.10391	-0.11984	0.29599	2	-2	Down
202366_at	NM_000017	Hs.507076	acyl-Coenzyme A dehydrogenase, C-2 to C-3 short chain	ACADS	35	6118 // electron transport // inferred from electronic annotation /// 6629 // lipid metabolism // inferred from electronic annotation /// 6631 // fatty acid metabolism // inferred from electronic annotation /// 6635 // fatty acid beta-oxidation // traceable author statement	5739 // mitochondrion // not recorded	4085 // butyryl-CoA dehydrogenase activity // inferred from electronic annotation /// 16491 // oxidoreductase activity // inferred from electronic annotation	Fatty_Acid_Degradation // GenMAPP /// Mitochondrial_fatty_acid_betaoxidation // GenMAPP /// Fatty acid metabolism // KEGG /// Valine, leucine and isoleucine degradation // KEGG /// Butanoate metabolism // KEGG	-1.0103	0.85736	0.23156	0.041365	2	0
204242_s_at	NM_003501	Hs.479122	acyl-Coenzyme A oxidase 3, pristanoyl	ACOX3	8310	6118 // electron transport // inferred from electronic annotation /// 6629 // lipid metabolism // inferred from electronic annotation /// 6631 // fatty acid metabolism // traceable author statement /// 6635 // fatty acid beta-oxidation // inferred from electronic annotation /// 8206 // bile acid metabolism // traceable author statement	5777 // peroxisome // traceable author statement	3995 // acyl-CoA dehydrogenase activity // inferred from electronic annotation /// 3997 // acyl-CoA oxidase activity // traceable author statement /// 16491 // oxidoreductase activity // inferred from electronic annotation	Fatty acid metabolism // KEGG	1.2495	0.0088754	0.35226	0.0015619	2	2	Up
204241_at	BF055171	Hs.479122	acyl-Coenzyme A oxidase 3, pristanoyl	ACOX3	8310	6118 // electron transport // inferred from electronic annotation /// 6629 // lipid metabolism // inferred from electronic annotation /// 6631 // fatty acid metabolism // traceable author statement /// 6635 // fatty acid beta-oxidation // inferred from electronic annotation /// 8206 // bile acid metabolism // traceable author statement	5777 // peroxisome // traceable author statement	3995 // acyl-CoA dehydrogenase activity // inferred from electronic annotation /// 3997 // acyl-CoA oxidase activity // traceable author statement /// 16491 // oxidoreductase activity // inferred from electronic annotation	Fatty acid metabolism // KEGG	-1.0396	0.56915	0.015742	0.8912	2	2	Up
243817_at	AI874267	Hs.479122	Acyl-Coenzyme A oxidase 3, pristanoyl	ACOX3	8310	6118 // electron transport // inferred from electronic annotation /// 6629 // lipid metabolism // inferred from electronic annotation /// 6631 // fatty acid metabolism // traceable author statement /// 6635 // fatty acid beta-oxidation // inferred from electronic annotation /// 8206 // bile acid metabolism // traceable author statement	5777 // peroxisome // traceable author statement	3995 // acyl-CoA dehydrogenase activity // inferred from electronic annotation /// 3997 // acyl-CoA oxidase activity // traceable author statement /// 16491 // oxidoreductase activity // inferred from electronic annotation	Fatty acid metabolism // KEGG	-1.006	0.93432	-0.2072	0.06873	2	2	Up
218795_at	NM_016361	Hs.528084	acid phosphatase 6, lysophosphatidic	ACP6	51205	---	---	3993 // acid phosphatase activity // inferred from electronic annotation /// 16787 // hydrolase activity // inferred from electronic annotation	---	1.2681	0.00048317	0.44029	5.49e-05	2	-2	Down
200721_s_at	NM_005736	Hs.153961	ARP1 actin-related protein 1 homolog A, centractin alpha (yeast)	ACTR1A	10121	---	5856 // cytoskeleton // inferred from electronic annotation /// 5884 // actin filament // inferred from electronic annotation	166 // nucleotide binding // inferred from electronic annotation /// 3774 // motor activity // inferred from electronic annotation /// 5200 // structural constituent of cytoskeleton // inferred from electronic annotation /// 5515 // protein binding // inferred from electronic annotation /// 5524 // ATP binding // inferred from electronic annotation	---	-1.132	0.095882	-0.29882	0.0078722	2	2	Up
236713_at	AI094634	Hs.153961	ARP1 actin-related protein 1 homolog A, centractin alpha (yeast)	ACTR1A	10121	---	5856 // cytoskeleton // inferred from electronic annotation /// 5884 // actin filament // inferred from electronic annotation	166 // nucleotide binding // inferred from electronic annotation /// 3774 // motor activity // inferred from electronic annotation /// 5200 // structural constituent of cytoskeleton // inferred from electronic annotation /// 5515 // protein binding // inferred from electronic annotation /// 5524 // ATP binding // inferred from electronic annotation	---	-1.0484	0.34263	0.08004	0.48606	2	2	Up
200720_s_at	AL532341	Hs.153961	ARP1 actin-related protein 1 homolog A, centractin alpha (yeast)	ACTR1A	10121	---	5856 // cytoskeleton // inferred from electronic annotation /// 5884 // actin filament // inferred from electronic annotation	166 // nucleotide binding // inferred from electronic annotation /// 3774 // motor activity // inferred from electronic annotation /// 5200 // structural constituent of cytoskeleton // inferred from electronic annotation /// 5515 // protein binding // inferred from electronic annotation /// 5524 // ATP binding // inferred from electronic annotation	---	-1.0739	0.42415	-0.21755	0.055702	2	2	Up
222162_s_at	AK023795	Hs.534115	a disintegrin-like and metalloprotease (reprolysin type) with thrombospondin type 1 motif, 1	ADAMTS1	9510	6508 // proteolysis and peptidolysis // inferred from electronic annotation /// 7229 // integrin-mediated signaling pathway // traceable author statement /// 8285 // negative regulation of cell proliferation // traceable author statement	5578 // extracellular matrix (sensu Metazoa) // inferred from electronic annotation	4222 // metalloendopeptidase activity // inferred from electronic annotation /// 5178 // integrin binding // not recorded /// 8201 // heparin binding // inferred from electronic annotation /// 8270 // zinc ion binding // inferred from electronic annotation /// 46872 // metal ion binding // inferred from electronic annotation	---	2.0929	0.00075327	0.62125	1.29e-09	2	0
222486_s_at	AF060152	Hs.534115	a disintegrin-like and metalloprotease (reprolysin type) with thrombospondin type 1 motif, 1	ADAMTS1	9510	6508 // proteolysis and peptidolysis // inferred from electronic annotation /// 7229 // integrin-mediated signaling pathway // traceable author statement /// 8285 // negative regulation of cell proliferation // traceable author statement	5578 // extracellular matrix (sensu Metazoa) // inferred from electronic annotation	4222 // metalloendopeptidase activity // inferred from electronic annotation /// 5178 // integrin binding // not recorded /// 8201 // heparin binding // inferred from electronic annotation /// 8270 // zinc ion binding // inferred from electronic annotation /// 46872 // metal ion binding // inferred from electronic annotation	---	1.0052	0.50854	0.04599	0.68928	2	0
240393_at	AI494347	Hs.515053	Amino-terminal enhancer of split	AES	166	6350 // transcription // inferred from electronic annotation /// 6355 // regulation of transcription, DNA-dependent // inferred from electronic annotation /// 7275 // development // traceable author statement /// 9887 // organogenesis // traceable author statement /// 16055 // Wnt receptor signaling pathway // inferred from electronic annotation	5634 // nucleus // inferred from electronic annotation	5515 // protein binding // inferred from physical interaction	---	-1.1264	0.07196	-0.054744	0.63405	2	0
217729_s_at	NM_001130	Hs.515053	amino-terminal enhancer of split	AES	166	6350 // transcription // inferred from electronic annotation /// 6355 // regulation of transcription, DNA-dependent // inferred from electronic annotation /// 7275 // development // traceable author statement /// 9887 // organogenesis // traceable author statement /// 16055 // Wnt receptor signaling pathway // inferred from electronic annotation	5634 // nucleus // inferred from electronic annotation	5515 // protein binding // inferred from physical interaction	---	1.053	0.57502	0.13763	0.22951	2	0
202820_at	NM_001621	Hs.171189	aryl hydrocarbon receptor	AHR	196	6355 // regulation of transcription, DNA-dependent // inferred from direct assay /// 6366 // transcription from RNA polymerase II promoter // inferred from direct assay /// 6915 // apoptosis // traceable author statement /// 6950 // response to stress // inferred from direct assay /// 7049 // cell cycle // traceable author statement /// 7165 // signal transduction // inferred from electronic anno…	5634 // nucleus // inferred from direct assay	3700 // transcription factor activity // non-traceable author statement /// 4879 // ligand-dependent nuclear receptor activity // inferred from direct assay	---	1.9046	0.004184	0.50518	2.39e-06	2	-2	Down
223136_at	AF151861	Hs.112783	androgen-induced 1	AIG1	51390	---	16021 // integral to membrane // inferred from electronic annotation	---	---	-1.0776	0.4335	0.04567	0.69134	2	-2	Down
230520_at	T78402	Hs.112783	androgen-induced 1	AIG1	51390	---	16021 // integral to membrane // inferred from electronic annotation	---	---	-1.0913	0.36939	-0.079497	0.48902	2	-2	Down
232810_at	AK001347	Hs.112783	androgen-induced 1	AIG1	51390	---	16021 // integral to membrane // inferred from electronic annotation	---	---	1.0098	0.87981	-0.056775	0.6215	2	-2	Down
201272_at	NM_001628	Hs.521212	aldo-keto reductase family 1, member B1 (aldose reductase)	AKR1B1	231	5975 // carbohydrate metabolism // traceable author statement	5615 // extracellular space // traceable author statement	4032 // aldehyde reductase activity // traceable author statement /// 5489 // electron transporter activity // traceable author statement /// 16491 // oxidoreductase activity // inferred from electronic annotation	Pentose and glucuronate interconversions // KEGG /// Fructose and mannose metabolism // KEGG /// Galactose metabolism // KEGG /// Glycerolipid metabolism // KEGG /// Pyruvate metabolism // KEGG	1.2718	2.48e-05	0.39232	0.00038159	2	0
209160_at	AB018580	Hs.78183	aldo-keto reductase family 1, member C3 (3-alpha hydroxysteroid dehydrogenase, type II)	AKR1C3	8644	6629 // lipid metabolism // traceable author statement /// 6693 // prostaglandin metabolism // traceable author statement /// 8283 // cell proliferation // traceable author statement	---	4033 // aldo-keto reductase activity // traceable author statement /// 4303 // estradiol 17-beta-dehydrogenase activity // inferred from electronic annotation /// 5489 // electron transporter activity // traceable author statement /// 16491 // oxidoreductase activity // inferred from electronic annotation /// 47026 // 3-alpha-hydroxysteroid dehydrogenase (A-specific) activity // inferred from ele…	Prostaglandin and leukotriene metabolism // KEGG	-2.1002	0.00065301	-0.4807	8.41e-06	2	0
214842_s_at	M12523	Hs.418167	albumin	ALB	213	6810 // transport // inferred from electronic annotation /// 6810 // transport // traceable author statement /// 30104 // water homeostasis // non-traceable author statement /// 43072 // negative regulation of non-apoptotic programmed cell death // non-traceable author statement /// 50891 // body fluid osmoregulation // non-traceable author statement	5615 // extracellular space // inferred from electronic annotation	5386 // carrier activity // inferred from electronic annotation /// 5504 // fatty acid binding // non-traceable author statement /// 5507 // copper ion binding // non-traceable author statement /// 8144 // drug binding // non-traceable author statement /// 16209 // antioxidant activity // non-traceable author statement /// 46872 // metal ion binding // inferred from electronic annotation /// 5082…	---	-1.05	0.43732	0.10265	0.37114	2	-2	Down
214837_at	M12523	Hs.418167	albumin	ALB	213	6810 // transport // inferred from electronic annotation /// 6810 // transport // traceable author statement /// 30104 // water homeostasis // non-traceable author statement /// 43072 // negative regulation of non-apoptotic programmed cell death // non-traceable author statement /// 50891 // body fluid osmoregulation // non-traceable author statement	5615 // extracellular space // inferred from electronic annotation	5386 // carrier activity // inferred from electronic annotation /// 5504 // fatty acid binding // non-traceable author statement /// 5507 // copper ion binding // non-traceable author statement /// 8144 // drug binding // non-traceable author statement /// 16209 // antioxidant activity // non-traceable author statement /// 46872 // metal ion binding // inferred from electronic annotation /// 5082…	---	1.0048	0.94702	-0.24785	0.028676	2	-2	Down
211298_s_at	AF116645	Hs.418167	albumin	ALB	213	6810 // transport // inferred from electronic annotation /// 6810 // transport // traceable author statement /// 30104 // water homeostasis // non-traceable author statement /// 43072 // negative regulation of non-apoptotic programmed cell death // non-traceable author statement /// 50891 // body fluid osmoregulation // non-traceable author statement	5615 // extracellular space // inferred from electronic annotation	5386 // carrier activity // inferred from electronic annotation /// 5504 // fatty acid binding // non-traceable author statement /// 5507 // copper ion binding // non-traceable author statement /// 8144 // drug binding // non-traceable author statement /// 16209 // antioxidant activity // non-traceable author statement /// 46872 // metal ion binding // inferred from electronic annotation /// 5082…	---	1.0036	0.96258	0.26331	0.019847	2	-2	Down
222168_at	AF198444	Hs.459538	Aldehyde dehydrogenase 1 family, member A3	ALDH1A3	220	6066 // alcohol metabolism // traceable author statement /// 6629 // lipid metabolism // traceable author statement /// 8152 // metabolism // inferred from electronic annotation	---	4030 // aldehyde dehydrogenase [NAD(P)+] activity // inferred from electronic annotation /// 16491 // oxidoreductase activity // inferred from electronic annotation	Glycolysis / Gluconeogenesis // KEGG /// Histidine metabolism // KEGG /// Tyrosine metabolism // KEGG /// Phenylalanine metabolism // KEGG /// Glycolysis / Gluconeogenesis // KEGG /// Ascorbate and aldarate metabolism // KEGG /// Fatty acid metabolism // KEGG /// Bile acid biosynthesis // KEGG /// Valine, leucine and isoleucine degradation // KEGG /// Lysine degradation // KEGG /// Arginine and p…	1	0	6.3e-16	1	2	-2	Down
203180_at	NM_000693	Hs.459538	aldehyde dehydrogenase 1 family, member A3	ALDH1A3	220	6066 // alcohol metabolism // traceable author statement /// 6629 // lipid metabolism // traceable author statement /// 8152 // metabolism // inferred from electronic annotation	---	4030 // aldehyde dehydrogenase [NAD(P)+] activity // inferred from electronic annotation /// 16491 // oxidoreductase activity // inferred from electronic annotation	Glycolysis / Gluconeogenesis // KEGG /// Histidine metabolism // KEGG /// Tyrosine metabolism // KEGG /// Phenylalanine metabolism // KEGG /// Glycolysis / Gluconeogenesis // KEGG /// Ascorbate and aldarate metabolism // KEGG /// Fatty acid metabolism // KEGG /// Bile acid biosynthesis // KEGG /// Valine, leucine and isoleucine degradation // KEGG /// Lysine degradation // KEGG /// Arginine and p…	1.4061	0.085128	0.51358	1.52e-06	2	-2	Down
209646_x_at	BC001619	Hs.436219	aldehyde dehydrogenase 1 family, member B1	ALDH1B1	219	5975 // carbohydrate metabolism // non-traceable author statement /// 8152 // metabolism // inferred from electronic annotation	5739 // mitochondrion // inferred from electronic annotation	4029 // aldehyde dehydrogenase (NAD) activity // inferred from electronic annotation /// 16491 // oxidoreductase activity // inferred from electronic annotation	Glycolysis / Gluconeogenesis // KEGG /// Ascorbate and aldarate metabolism // KEGG /// Fatty acid metabolism // KEGG /// Bile acid biosynthesis // KEGG /// Valine, leucine and isoleucine degradation // KEGG /// Lysine degradation // KEGG /// Arginine and proline metabolism // KEGG /// Histidine metabolism // KEGG /// Tryptophan metabolism // KEGG /// beta-Alanine metabolism // KEGG /// Glycerolip…	1.0582	0.37363	0.018844	0.86992	2	2	Up
209645_s_at	NM_000692	Hs.436219	aldehyde dehydrogenase 1 family, member B1	ALDH1B1	219	5975 // carbohydrate metabolism // non-traceable author statement /// 8152 // metabolism // inferred from electronic annotation	5739 // mitochondrion // inferred from electronic annotation	4029 // aldehyde dehydrogenase (NAD) activity // inferred from electronic annotation /// 16491 // oxidoreductase activity // inferred from electronic annotation	Glycolysis / Gluconeogenesis // KEGG /// Ascorbate and aldarate metabolism // KEGG /// Fatty acid metabolism // KEGG /// Bile acid biosynthesis // KEGG /// Valine, leucine and isoleucine degradation // KEGG /// Lysine degradation // KEGG /// Arginine and proline metabolism // KEGG /// Histidine metabolism // KEGG /// Tryptophan metabolism // KEGG /// beta-Alanine metabolism // KEGG /// Glycerolip…	-1.0736	0.30281	0.23316	0.039937	2	2	Up
222556_at	AF102850	Hs.507769	asparagine-linked glycosylation 5 homolog (yeast, dolichyl-phosphate beta-glucosyltransferase)	ALG5	29880	6486 // protein amino acid glycosylation // traceable author statement	5783 // endoplasmic reticulum // inferred from electronic annotation /// 16021 // integral to membrane // inferred from electronic annotation	4576 // oligosaccharyl transferase activity // traceable author statement /// 4581 // dolichyl-phosphate beta-glucosyltransferase activity // inferred from electronic annotation /// 16740 // transferase activity // inferred from electronic annotation /// 16757 // transferase activity, transferring glycosyl groups // inferred from electronic annotation	N-Glycan biosynthesis // KEGG	-1.1777	0.026907	0.033937	0.76802	2	0
218203_at	NM_013338	Hs.507769	asparagine-linked glycosylation 5 homolog (yeast, dolichyl-phosphate beta-glucosyltransferase)	ALG5	29880	6486 // protein amino acid glycosylation // traceable author statement	5783 // endoplasmic reticulum // inferred from electronic annotation /// 16021 // integral to membrane // inferred from electronic annotation	4576 // oligosaccharyl transferase activity // traceable author statement /// 4581 // dolichyl-phosphate beta-glucosyltransferase activity // inferred from electronic annotation /// 16740 // transferase activity // inferred from electronic annotation /// 16757 // transferase activity, transferring glycosyl groups // inferred from electronic annotation	N-Glycan biosynthesis // KEGG	1.0731	0.25978	0.32263	0.0039657	2	0
210427_x_at	BC001388	Hs.511605	annexin A2	ANXA2	302	1501 // skeletal development // traceable author statement	5625 // soluble fraction // traceable author statement /// 5886 // plasma membrane // traceable author statement	4859 // phospholipase inhibitor activity // inferred from electronic annotation /// 4859 // phospholipase inhibitor activity // traceable author statement /// 5509 // calcium ion binding // inferred from electronic annotation /// 5544 // calcium-dependent phospholipid binding // inferred from electronic annotation /// 8092 // cytoskeletal protein binding // inferred from electronic annotation	Prostaglandin_synthesis_regulation // GenMAPP	1	0	6.3e-16	1	2	2	Up
201590_x_at	NM_004039	Hs.511605	annexin A2	ANXA2	302	1501 // skeletal development // traceable author statement	5625 // soluble fraction // traceable author statement /// 5886 // plasma membrane // traceable author statement	4859 // phospholipase inhibitor activity // inferred from electronic annotation /// 4859 // phospholipase inhibitor activity // traceable author statement /// 5509 // calcium ion binding // inferred from electronic annotation /// 5544 // calcium-dependent phospholipid binding // inferred from electronic annotation /// 8092 // cytoskeletal protein binding // inferred from electronic annotation	Prostaglandin_synthesis_regulation // GenMAPP	3.0648	1.91e-08	0.76579	3.17e-16	2	2	Up
213503_x_at	BE908217	Hs.511605	annexin A2	ANXA2	302	1501 // skeletal development // traceable author statement	5625 // soluble fraction // traceable author statement /// 5886 // plasma membrane // traceable author statement	4859 // phospholipase inhibitor activity // inferred from electronic annotation /// 4859 // phospholipase inhibitor activity // traceable author statement /// 5509 // calcium ion binding // inferred from electronic annotation /// 5544 // calcium-dependent phospholipid binding // inferred from electronic annotation /// 8092 // cytoskeletal protein binding // inferred from electronic annotation	Prostaglandin_synthesis_regulation // GenMAPP	3.3371	1.44e-07	0.75975	7.38e-16	2	2	Up
231694_at	AV652822	Hs.93194	Apolipoprotein A-I	APOA1	335	6629 // lipid metabolism // inferred from electronic annotation /// 6869 // lipid transport // inferred from electronic annotation /// 8015 // circulation // traceable author statement /// 8202 // steroid metabolism // inferred from electronic annotation /// 8203 // cholesterol metabolism // traceable author statement /// 42157 // lipoprotein metabolism // inferred from electronic annotation	5615 // extracellular space // inferred from electronic annotation	5319 // lipid transporter activity // not recorded /// 8035 // high-density lipoprotein binding // traceable author statement /// 8289 // lipid binding // inferred from electronic annotation	Statin_Pathway_PharmGKB // GenMAPP	-1.0107	0.87873	-0.077715	0.49885	2	2	Up
204561_x_at	NM_000483	Hs.75615	apolipoprotein C-II	APOC2	344	6869 // lipid transport // inferred from electronic annotation /// 8015 // circulation // traceable author statement /// 16042 // lipid catabolism // inferred from electronic annotation	5576 // extracellular region // non-traceable author statement /// 42627 // chylomicron // inferred from electronic annotation	4465 // lipoprotein lipase activity // traceable author statement /// 5319 // lipid transporter activity // inferred from electronic annotation /// 8047 // enzyme activator activity // inferred from electronic annotation	Statin_Pathway_PharmGKB // GenMAPP	1.9898	0.00019175	0.48501	6.79e-06	2	-2	Down
231562_at	AV653766	Hs.75615	Apolipoprotein C-II	APOC2	344	6869 // lipid transport // inferred from electronic annotation /// 8015 // circulation // traceable author statement /// 16042 // lipid catabolism // inferred from electronic annotation	5576 // extracellular region // non-traceable author statement /// 42627 // chylomicron // inferred from electronic annotation	4465 // lipoprotein lipase activity // traceable author statement /// 5319 // lipid transporter activity // inferred from electronic annotation /// 8047 // enzyme activator activity // inferred from electronic annotation	Statin_Pathway_PharmGKB // GenMAPP	-1.1227	0.47124	0.0049264	0.96586	2	-2	Down
231561_s_at	AV653766	Hs.75615	Apolipoprotein C-II	APOC2	344	6869 // lipid transport // inferred from electronic annotation /// 8015 // circulation // traceable author statement /// 16042 // lipid catabolism // inferred from electronic annotation	5576 // extracellular region // non-traceable author statement /// 42627 // chylomicron // inferred from electronic annotation	4465 // lipoprotein lipase activity // traceable author statement /// 5319 // lipid transporter activity // inferred from electronic annotation /// 8047 // enzyme activator activity // inferred from electronic annotation	Statin_Pathway_PharmGKB // GenMAPP	-1.0128	0.71948	0.09509	0.4076	2	-2	Down
209047_at	AL518391	Hs.76152	aquaporin 1 (channel-forming integral protein, 28kDa)	AQP1	358	6810 // transport // inferred from electronic annotation /// 6833 // water transport // traceable author statement /// 7588 // excretion // traceable author statement	5887 // integral to plasma membrane // traceable author statement /// 16020 // membrane // inferred from electronic annotation	5372 // water transporter activity // traceable author statement	---	1.483	0.12399	0.037684	0.74325	2	2	Up
207542_s_at	NM_000385	Hs.76152	aquaporin 1 (channel-forming integral protein, 28kDa)	AQP1	358	6810 // transport // inferred from electronic annotation /// 6833 // water transport // traceable author statement /// 7588 // excretion // traceable author statement	5887 // integral to plasma membrane // traceable author statement /// 16020 // membrane // inferred from electronic annotation	5372 // water transporter activity // traceable author statement	---	1.2887	0.2608	0.015627	0.89198	2	2	Up
203910_at	NM_004815	Hs.483238	Rho GTPase activating protein 29	ARHGAP29	9411	7242 // intracellular signaling cascade // inferred from electronic annotation /// 7266 // Rho protein signal transduction // traceable author statement	---	5100 // Rho GTPase activator activity // traceable author statement	---	1.3499	0.034239	0.65568	7.27e-11	2	0
213039_at	AB011093	Hs.465763	rho/rac guanine nucleotide exchange factor (GEF) 18	ARHGEF18	23370	---	---	---	---	1.1386	0.012746	0.16634	0.14552	2	2	Up
205062_x_at	NM_002892	Hs.161000	AT rich interactive domain 4A (RBP1-like)	ARID4A	5926	6333 // chromatin assembly or disassembly // inferred from electronic annotation /// 6350 // transcription // inferred from electronic annotation /// 6366 // transcription from RNA polymerase II promoter // traceable author statement /// 45892 // negative regulation of transcription, DNA-dependent // inferred from direct assay /// 45892 // negative regulation of transcription, DNA-dependent // in…	785 // chromatin // inferred from electronic annotation /// 5634 // nucleus // traceable author statement /// 17053 // transcriptional repressor complex // inferred from direct assay /// 17053 // transcriptional repressor complex // inferred from physical interaction	3682 // chromatin binding // inferred from electronic annotation /// 3700 // transcription factor activity // traceable author statement /// 5515 // protein binding // traceable author statement /// 16564 // transcriptional repressor activity // inferred from direct assay	---	-1.3813	1.54e-06	-0.35882	0.0012554	2	-2	Down
244566_at	H72868	Hs.161000	AT rich interactive domain 4A (RBP1-like)	ARID4A	5926	6333 // chromatin assembly or disassembly // inferred from electronic annotation /// 6350 // transcription // inferred from electronic annotation /// 6366 // transcription from RNA polymerase II promoter // traceable author statement /// 45892 // negative regulation of transcription, DNA-dependent // inferred from direct assay /// 45892 // negative regulation of transcription, DNA-dependent // in…	785 // chromatin // inferred from electronic annotation /// 5634 // nucleus // traceable author statement /// 17053 // transcriptional repressor complex // inferred from direct assay /// 17053 // transcriptional repressor complex // inferred from physical interaction	3682 // chromatin binding // inferred from electronic annotation /// 3700 // transcription factor activity // traceable author statement /// 5515 // protein binding // traceable author statement /// 16564 // transcriptional repressor activity // inferred from direct assay	---	-1.0624	0.49944	0.13467	0.23979	2	-2	Down
200761_s_at	NM_006407	Hs.518060	ADP-ribosylation-like factor 6 interacting protein 5	ARL6IP5	10550	15813 // L-glutamate transport // inferred from sequence or structural similarity	5783 // endoplasmic reticulum // inferred from electronic annotation /// 16021 // integral to membrane // inferred from sequence or structural similarity	5515 // protein binding // inferred from sequence or structural similarity	---	1.1712	0.01155	0.19208	0.09203	2	-2	Down
200760_s_at	N92494	Hs.518060	ADP-ribosylation-like factor 6 interacting protein 5	ARL6IP5	10550	15813 // L-glutamate transport // inferred from sequence or structural similarity	5783 // endoplasmic reticulum // inferred from electronic annotation /// 16021 // integral to membrane // inferred from sequence or structural similarity	5515 // protein binding // inferred from sequence or structural similarity	---	-1.1417	0.040776	-0.0036651	0.97459	2	-2	Down
210971_s_at	AB000815	Hs.65734	aryl hydrocarbon receptor nuclear translocator-like	ARNTL	406	6355 // regulation of transcription, DNA-dependent // inferred from electronic annotation /// 7165 // signal transduction // inferred from electronic annotation /// 7623 // circadian rhythm // traceable author statement	5634 // nucleus // inferred from electronic annotation	3700 // transcription factor activity // inferred from electronic annotation /// 4871 // signal transducer activity // inferred from electronic annotation	Circadian_Exercise // GenMAPP	1	0	6.3e-16	1	2	2	Up
209824_s_at	AB000812	Hs.65734	aryl hydrocarbon receptor nuclear translocator-like	ARNTL	406	6355 // regulation of transcription, DNA-dependent // inferred from electronic annotation /// 7165 // signal transduction // inferred from electronic annotation /// 7623 // circadian rhythm // traceable author statement	5634 // nucleus // inferred from electronic annotation	3700 // transcription factor activity // inferred from electronic annotation /// 4871 // signal transducer activity // inferred from electronic annotation	Circadian_Exercise // GenMAPP	1.2206	0.022142	0.30027	0.0075607	2	2	Up
205047_s_at	NM_001673	Hs.489207	asparagine synthetase	ASNS	440	6529 // asparagine biosynthesis // non-traceable author statement /// 6541 // glutamine metabolism // inferred from electronic annotation /// 8152 // metabolism // inferred from electronic annotation /// 8652 // amino acid biosynthesis // inferred from electronic annotation	5625 // soluble fraction // inferred from direct assay	4066 // asparagine synthase (glutamine-hydrolyzing) activity // inferred from direct assay /// 16874 // ligase activity // inferred from electronic annotation	Alanine and aspartate metabolism // KEGG /// Nitrogen metabolism // KEGG	1.1918	0.029047	0.14595	0.20229	2	0
241082_at	BF224349	Hs.489207	Asparagine synthetase	ASNS	440	6529 // asparagine biosynthesis // non-traceable author statement /// 6541 // glutamine metabolism // inferred from electronic annotation /// 8152 // metabolism // inferred from electronic annotation /// 8652 // amino acid biosynthesis // inferred from electronic annotation	5625 // soluble fraction // inferred from direct assay	4066 // asparagine synthase (glutamine-hydrolyzing) activity // inferred from direct assay /// 16874 // ligase activity // inferred from electronic annotation	Alanine and aspartate metabolism // KEGG /// Nitrogen metabolism // KEGG	1.0191	0.16652	0.15827	0.16637	2	0
202672_s_at	NM_001674	Hs.460	activating transcription factor 3	ATF3	467	6350 // transcription // inferred from electronic annotation /// 6355 // regulation of transcription, DNA-dependent // inferred from electronic annotation	5634 // nucleus // inferred from electronic annotation	3677 // DNA binding // inferred from electronic annotation /// 3700 // transcription factor activity // traceable author statement /// 3714 // transcription corepressor activity // traceable author statement	Hypertrophy_model // GenMAPP /// Smooth_muscle_contraction // GenMAPP	1.6811	0.00079803	0.69971	1.02e-12	2	2	Up
212062_at	AB014511	Hs.368002	ATPase, Class II, type 9A	ATP9A	10079	6812 // cation transport // inferred from electronic annotation /// 8152 // metabolism // inferred from electronic annotation	16020 // membrane // inferred from electronic annotation /// 16021 // integral to membrane // inferred from electronic annotation	166 // nucleotide binding // inferred from electronic annotation /// 287 // magnesium ion binding // inferred from electronic annotation /// 4012 // phospholipid-translocating ATPase activity // inferred from electronic annotation /// 5524 // ATP binding // inferred from electronic annotation /// 16787 // hydrolase activity // inferred from electronic annotation /// 16887 // ATPase activity // in…	---	-1.2505	0.015343	-0.49046	5.16e-06	2	0
216129_at	AL117659	Hs.368002	ATPase, Class II, type 9A	ATP9A	10079	6812 // cation transport // inferred from electronic annotation /// 8152 // metabolism // inferred from electronic annotation	16020 // membrane // inferred from electronic annotation /// 16021 // integral to membrane // inferred from electronic annotation	166 // nucleotide binding // inferred from electronic annotation /// 287 // magnesium ion binding // inferred from electronic annotation /// 4012 // phospholipid-translocating ATPase activity // inferred from electronic annotation /// 5524 // ATP binding // inferred from electronic annotation /// 16787 // hydrolase activity // inferred from electronic annotation /// 16887 // ATPase activity // in…	---	-1.466	0.016976	-0.44946	3.66e-05	2	0
203231_s_at	AW235612	Hs.434961	ataxin 1	ATXN1	6310	---	5634 // nucleus // traceable author statement /// 5737 // cytoplasm // traceable author statement	3723 // RNA binding // inferred from electronic annotation	---	-1.3613	0.0081223	-0.055523	0.62923	2	2	Up
243860_at	AA701380	Hs.434961	Ataxin 1	ATXN1	6310	---	5634 // nucleus // traceable author statement /// 5737 // cytoplasm // traceable author statement	3723 // RNA binding // inferred from electronic annotation	---	1.0716	0.10138	0.27206	0.01597	2	2	Up
203232_s_at	NM_000332	Hs.434961	ataxin 1	ATXN1	6310	---	5634 // nucleus // traceable author statement /// 5737 // cytoplasm // traceable author statement	3723 // RNA binding // inferred from electronic annotation	---	-1.0725	0.25306	-0.083009	0.46997	2	2	Up
242230_at	BF438383	Hs.434961	ataxin 1	ATXN1	6310	---	5634 // nucleus // traceable author statement /// 5737 // cytoplasm // traceable author statement	3723 // RNA binding // inferred from electronic annotation	---	1.024	0.6989	0.2883	0.010477	2	2	Up
222696_at	BF684446	Hs.156527	axin 2 (conductin, axil)	AXIN2	8313	7165 // signal transduction // traceable author statement /// 7222 // frizzled signaling pathway // inferred from electronic annotation /// 7275 // development // inferred from electronic annotation	5622 // intracellular // inferred from electronic annotation	4871 // signal transducer activity // inferred from electronic annotation	---	-1.143	0.030586	-0.22479	0.047857	2	-2	Down
224498_x_at	BC006295	Hs.156527	axin 2 (conductin, axil) /// axin 2 (conductin, axil)	AXIN2	8313	7165 // signal transduction // traceable author statement /// 7222 // frizzled signaling pathway // inferred from electronic annotation /// 7275 // development // inferred from electronic annotation	5622 // intracellular // inferred from electronic annotation	4871 // signal transducer activity // inferred from electronic annotation	---	-1.1549	0.073469	-0.16102	0.15903	2	-2	Down
224176_s_at	AF205888	Hs.156527	axin 2 (conductin, axil)	AXIN2	8313	7165 // signal transduction // traceable author statement /// 7222 // frizzled signaling pathway // inferred from electronic annotation /// 7275 // development // inferred from electronic annotation	5622 // intracellular // inferred from electronic annotation	4871 // signal transducer activity // inferred from electronic annotation	---	-1.0398	0.29365	0.15536	0.17441	2	-2	Down
222695_s_at	AI818109	Hs.156527	axin 2 (conductin, axil)	AXIN2	8313	7165 // signal transduction // traceable author statement /// 7222 // frizzled signaling pathway // inferred from electronic annotation /// 7275 // development // inferred from electronic annotation	5622 // intracellular // inferred from electronic annotation	4871 // signal transducer activity // inferred from electronic annotation	---	-1.0512	0.30894	-0.27622	0.014367	2	-2	Down
211812_s_at	AB050856	Hs.418062	UDP-Gal:betaGlcNAc beta 1,3-galactosyltransferase, polypeptide 3	B3GALT3	8706	6486 // protein amino acid glycosylation // traceable author statement	5795 // Golgi stack // inferred from electronic annotation /// 16020 // membrane // inferred from electronic annotation /// 16021 // integral to membrane // inferred from electronic annotation	287 // magnesium ion binding // inferred from electronic annotation /// 8378 // galactosyltransferase activity // inferred from electronic annotation /// 8499 // UDP-galactose beta-N-acetylglucosamine beta-1,3-galactosyltransferase activity // traceable author statement /// 16757 // transferase activity, transferring glycosyl groups // inferred from electronic annotation /// 47273 // galactosylga…	---	-1.127	0.42172	0.18336	0.10808	2	-2	Down
211379_x_at	AB050855	Hs.418062	UDP-Gal:betaGlcNAc beta 1,3-galactosyltransferase, polypeptide 3	B3GALT3	8706	6486 // protein amino acid glycosylation // traceable author statement	5795 // Golgi stack // inferred from electronic annotation /// 16020 // membrane // inferred from electronic annotation /// 16021 // integral to membrane // inferred from electronic annotation	287 // magnesium ion binding // inferred from electronic annotation /// 8378 // galactosyltransferase activity // inferred from electronic annotation /// 8499 // UDP-galactose beta-N-acetylglucosamine beta-1,3-galactosyltransferase activity // traceable author statement /// 16757 // transferase activity, transferring glycosyl groups // inferred from electronic annotation /// 47273 // galactosylga…	---	-1.042	0.76098	0.13442	0.24068	2	-2	Down
223374_s_at	AF154848	Hs.418062	UDP-Gal:betaGlcNAc beta 1,3-galactosyltransferase, polypeptide 3	B3GALT3	8706	6486 // protein amino acid glycosylation // traceable author statement	5795 // Golgi stack // inferred from electronic annotation /// 16020 // membrane // inferred from electronic annotation /// 16021 // integral to membrane // inferred from electronic annotation	287 // magnesium ion binding // inferred from electronic annotation /// 8378 // galactosyltransferase activity // inferred from electronic annotation /// 8499 // UDP-galactose beta-N-acetylglucosamine beta-1,3-galactosyltransferase activity // traceable author statement /// 16757 // transferase activity, transferring glycosyl groups // inferred from electronic annotation /// 47273 // galactosylga…	---	1.0416	0.72511	0.19598	0.085501	2	-2	Down
206382_s_at	NM_001709	Hs.502182	brain-derived neurotrophic factor	BDNF	627	7399 // neurogenesis // traceable author statement	---	8083 // growth factor activity // inferred from electronic annotation /// 8083 // growth factor activity // traceable author statement	---	-1.0813	0.64073	0.13546	0.23701	2	0
244503_at	BF674612	Hs.502182	Brain-derived neurotrophic factor	BDNF	627	7399 // neurogenesis // traceable author statement	---	8083 // growth factor activity // inferred from electronic annotation /// 8083 // growth factor activity // traceable author statement	---	-1.034	0.6366	0.19226	0.091728	2	0
239367_at	AI127530	Hs.502182	brain-derived neurotrophic factor	BDNF	627	7399 // neurogenesis // traceable author statement	---	8083 // growth factor activity // inferred from electronic annotation /// 8083 // growth factor activity // traceable author statement	---	1.0128	0.81558	0.17686	0.12138	2	0
202357_s_at	NM_001710	Hs.69771	B-factor, properdin	BF	629	6508 // proteolysis and peptidolysis // inferred from electronic annotation /// 6955 // immune response // inferred from electronic annotation /// 6957 // complement activation, alternative pathway // non-traceable author statement	5615 // extracellular space // inferred from electronic annotation	1848 // complement binding // traceable author statement /// 3812 // alternative-complement-pathway C3/C5 convertase activity // inferred from electronic annotation /// 4263 // chymotrypsin activity // inferred from electronic annotation /// 4295 // trypsin activity // inferred from electronic annotation /// 8233 // peptidase activity // inferred from electronic annotation	---	2.0644	0.0015935	0.68624	4.08e-12	2	-2	Down
211920_at	AF349679	Hs.69771	B-factor, properdin /// B-factor, properdin	BF	629	6508 // proteolysis and peptidolysis // inferred from electronic annotation /// 6955 // immune response // inferred from electronic annotation /// 6957 // complement activation, alternative pathway // non-traceable author statement	5615 // extracellular space // inferred from electronic annotation	1848 // complement binding // traceable author statement /// 3812 // alternative-complement-pathway C3/C5 convertase activity // inferred from electronic annotation /// 4263 // chymotrypsin activity // inferred from electronic annotation /// 4295 // trypsin activity // inferred from electronic annotation /// 8233 // peptidase activity // inferred from electronic annotation	---	1.1084	0.082861	0.18258	0.1096	2	-2	Down
206466_at	AB014531	Hs.549120	lipidosin	BG1	23205	8152 // metabolism // inferred from electronic annotation	---	3824 // catalytic activity // inferred from electronic annotation	---	-1.1434	0.020014	-0.18308	0.10863	2	2	Up
206465_at	BE856376	Hs.549120	lipidosin	BG1	23205	8152 // metabolism // inferred from electronic annotation	---	3824 // catalytic activity // inferred from electronic annotation	---	-1.2311	0.21095	-0.15013	0.18953	2	2	Up
231137_at	AI686126	Hs.549120	Lipidosin	BG1	23205	8152 // metabolism // inferred from electronic annotation	---	3824 // catalytic activity // inferred from electronic annotation	---	-1.0064	0.91945	0.13939	0.22354	2	2	Up
201170_s_at	NM_003670	Hs.171825	basic helix-loop-helix domain containing, class B, 2	BHLHB2	8553	6355 // regulation of transcription, DNA-dependent // non-traceable author statement	5634 // nucleus // non-traceable author statement	3700 // transcription factor activity // non-traceable author statement	---	1.5329	0.008928	0.70391	6.55e-13	2	2	Up
201169_s_at	BG326045	Hs.171825	basic helix-loop-helix domain containing, class B, 2	BHLHB2	8553	6355 // regulation of transcription, DNA-dependent // non-traceable author statement	5634 // nucleus // non-traceable author statement	3700 // transcription factor activity // non-traceable author statement	---	1.2162	0.08427	0.62979	6.53e-10	2	2	Up
221454_at	NM_014204	Hs.293753	BCL2-related ovarian killer	BOK	666	6917 // induction of apoptosis // traceable author statement /// 42981 // regulation of apoptosis // inferred from electronic annotation	---	46983 // protein dimerization activity // inferred from sequence or structural similarity	Apoptosis_KEGG // GenMAPP	-1.1396	0.0059743	-0.2139	0.06005	2	2	Up
223349_s_at	BE614255	Hs.293753	BCL2-related ovarian killer	BOK	666	6917 // induction of apoptosis // traceable author statement /// 42981 // regulation of apoptosis // inferred from electronic annotation	---	46983 // protein dimerization activity // inferred from sequence or structural similarity	Apoptosis_KEGG // GenMAPP	-1.0545	0.75975	-0.12157	0.28903	2	2	Up
207485_x_at	NM_007048	Hs.191510	butyrophilin, subfamily 3, member A1	BTN3A1	11119	6629 // lipid metabolism // traceable author statement	16021 // integral to membrane // inferred from electronic annotation	---	---	1.2279	0.00092014	0.29389	0.0090108	2	-2	Down
209770_at	U90552	Hs.191510	butyrophilin, subfamily 3, member A1	BTN3A1	11119	6629 // lipid metabolism // traceable author statement	16021 // integral to membrane // inferred from electronic annotation	---	---	1.2566	0.006875	0.16968	0.1375	2	-2	Down
203612_at	NM_004053	Hs.106880	bystin-like	BYSL	705	7155 // cell adhesion // traceable author statement /// 7565 // pregnancy // traceable author statement	5737 // cytoplasm // traceable author statement	5515 // protein binding // inferred from electronic annotation	---	1.0011	0.98515	-0.097674	0.39491	2	2	Up
202096_s_at	NM_000714	Hs.202	benzodiazapine receptor (peripheral)	BZRP	706	6626 // protein-mitochondrial targeting // traceable author statement /// 7165 // signal transduction // non-traceable author statement	5739 // mitochondrion // inferred from electronic annotation /// 5741 // mitochondrial outer membrane // non-traceable author statement /// 16021 // integral to membrane // inferred from electronic annotation	4872 // receptor activity // inferred from electronic annotation /// 8503 // benzodiazepine receptor activity // non-traceable author statement /// 8503 // benzodiazepine receptor activity // traceable author statement	---	1.6259	0.00012499	0.60002	6.41e-09	2	0
228155_at	BF512388	Hs.500333	chromosome 10 open reading frame 58	C10orf58	84293	---	---	---	---	-1.3017	0.034917	-0.17997	0.11486	2	2	Up
224435_at	BC005871	Hs.500333	chromosome 10 open reading frame 58 /// chromosome 10 open reading frame 58	C10orf58	84293	---	---	---	---	-1.2636	0.12791	-0.14491	0.20557	2	2	Up
223474_at	AI932310	Hs.179260	chromosome 14 open reading frame 4	C14orf4	64207	---	5634 // nucleus // non-traceable author statement	46872 // metal ion binding // inferred from electronic annotation	---	1.1762	0.053984	0.41762	0.00014226	2	2	Up
217967_s_at	AF288391	Hs.518662	chromosome 1 open reading frame 24	C1orf24	116496	6457 // protein folding // inferred from electronic annotation /// 6810 // transport // inferred from electronic annotation	---	31072 // heat shock protein binding // inferred from electronic annotation /// 51082 // unfolded protein binding // inferred from electronic annotation	---	2.105	1.06e-05	0.66813	2.35e-11	2	-2	Down
217966_s_at	NM_022083	Hs.518662	chromosome 1 open reading frame 24	C1orf24	116496	6457 // protein folding // inferred from electronic annotation /// 6810 // transport // inferred from electronic annotation	---	31072 // heat shock protein binding // inferred from electronic annotation /// 51082 // unfolded protein binding // inferred from electronic annotation	---	2.0465	0.0023126	0.6049	4.48e-09	2	-2	Down
224670_at	AL530267	Hs.472847	chromosome 20 open reading frame 35	C20orf35	55861	15031 // protein transport // inferred from electronic annotation	5737 // cytoplasm // inferred from electronic annotation /// 5795 // Golgi stack // inferred from electronic annotation /// 16021 // integral to membrane // inferred from electronic annotation	5515 // protein binding // inferred from electronic annotation	---	1.0604	0.16088	0.57803	3e-08	2	0
224669_at	AI096624	Hs.472847	chromosome 20 open reading frame 35	C20orf35	55861	15031 // protein transport // inferred from electronic annotation	5737 // cytoplasm // inferred from electronic annotation /// 5795 // Golgi stack // inferred from electronic annotation /// 16021 // integral to membrane // inferred from electronic annotation	5515 // protein binding // inferred from electronic annotation	---	1.0492	0.39909	0.38492	0.00050186	2	0
232714_at	AL390160	Hs.472847	Chromosome 20 open reading frame 35	C20orf35	55861	15031 // protein transport // inferred from electronic annotation	5737 // cytoplasm // inferred from electronic annotation /// 5795 // Golgi stack // inferred from electronic annotation /// 16021 // integral to membrane // inferred from electronic annotation	5515 // protein binding // inferred from electronic annotation	---	-1.0852	0.4461	0.084881	0.45998	2	0
224668_at	N30607	Hs.472847	chromosome 20 open reading frame 35	C20orf35	55861	15031 // protein transport // inferred from electronic annotation	5737 // cytoplasm // inferred from electronic annotation /// 5795 // Golgi stack // inferred from electronic annotation /// 16021 // integral to membrane // inferred from electronic annotation	5515 // protein binding // inferred from electronic annotation	---	-1.0342	0.63497	0.23865	0.035363	2	0
238470_at	BF129779	Hs.472847	Chromosome 20 open reading frame 35	C20orf35	55861	15031 // protein transport // inferred from electronic annotation	5737 // cytoplasm // inferred from electronic annotation /// 5795 // Golgi stack // inferred from electronic annotation /// 16021 // integral to membrane // inferred from electronic annotation	5515 // protein binding // inferred from electronic annotation	---	1.0063	0.93514	0.043475	0.70547	2	0
218094_s_at	NM_018478	Hs.472847	chromosome 20 open reading frame 35	C20orf35	55861	15031 // protein transport // inferred from electronic annotation	5737 // cytoplasm // inferred from electronic annotation /// 5795 // Golgi stack // inferred from electronic annotation /// 16021 // integral to membrane // inferred from electronic annotation	5515 // protein binding // inferred from electronic annotation	---	1.0095	0.95172	-0.12004	0.29518	2	0
203963_at	NM_001218	Hs.210995	carbonic anhydrase XII	CA12	771	6730 // one-carbon compound metabolism // inferred from electronic annotation	16021 // integral to membrane // traceable author statement	4089 // carbonate dehydratase activity // traceable author statement /// 8270 // zinc ion binding // traceable author statement /// 16829 // lyase activity // inferred from electronic annotation /// 46872 // metal ion binding // inferred from electronic annotation	Nitrogen metabolism // KEGG	2.1462	0.0016333	0.68692	3.82e-12	2	0
215867_x_at	AL050025	Hs.210995	carbonic anhydrase XII	CA12	771	6730 // one-carbon compound metabolism // inferred from electronic annotation	16021 // integral to membrane // traceable author statement	4089 // carbonate dehydratase activity // traceable author statement /// 8270 // zinc ion binding // traceable author statement /// 16829 // lyase activity // inferred from electronic annotation /// 46872 // metal ion binding // inferred from electronic annotation	Nitrogen metabolism // KEGG	2.0996	0.0062405	0.66321	3.69e-11	2	0
214164_x_at	BF752277	Hs.210995	carbonic anhydrase XII	CA12	771	6730 // one-carbon compound metabolism // inferred from electronic annotation	16021 // integral to membrane // traceable author statement	4089 // carbonate dehydratase activity // traceable author statement /// 8270 // zinc ion binding // traceable author statement /// 16829 // lyase activity // inferred from electronic annotation /// 46872 // metal ion binding // inferred from electronic annotation	Nitrogen metabolism // KEGG	2.1788	0.010434	0.63657	3.75e-10	2	0
204508_s_at	BC001012	Hs.210995	carbonic anhydrase XII	CA12	771	6730 // one-carbon compound metabolism // inferred from electronic annotation	16021 // integral to membrane // traceable author statement	4089 // carbonate dehydratase activity // traceable author statement /// 8270 // zinc ion binding // traceable author statement /// 16829 // lyase activity // inferred from electronic annotation /// 46872 // metal ion binding // inferred from electronic annotation	Nitrogen metabolism // KEGG	1.9135	0.016664	0.70125	8.7e-13	2	0
210735_s_at	BC000278	Hs.210995	carbonic anhydrase XII	CA12	771	6730 // one-carbon compound metabolism // inferred from electronic annotation	16021 // integral to membrane // traceable author statement	4089 // carbonate dehydratase activity // traceable author statement /// 8270 // zinc ion binding // traceable author statement /// 16829 // lyase activity // inferred from electronic annotation /// 46872 // metal ion binding // inferred from electronic annotation	Nitrogen metabolism // KEGG	1.5366	0.022784	0.66509	3.11e-11	2	0
233388_at	AK022350	Hs.210995	Carbonic anhydrase XII	CA12	771	6730 // one-carbon compound metabolism // inferred from electronic annotation	16021 // integral to membrane // traceable author statement	4089 // carbonate dehydratase activity // traceable author statement /// 8270 // zinc ion binding // traceable author statement /// 16829 // lyase activity // inferred from electronic annotation /// 46872 // metal ion binding // inferred from electronic annotation	Nitrogen metabolism // KEGG	1.0071	0.95096	0.46994	1.42e-05	2	0
204509_at	NM_017689	Hs.210995	carbonic anhydrase XII	CA12	771	6730 // one-carbon compound metabolism // inferred from electronic annotation	16021 // integral to membrane // traceable author statement	4089 // carbonate dehydratase activity // traceable author statement /// 8270 // zinc ion binding // traceable author statement /// 16829 // lyase activity // inferred from electronic annotation /// 46872 // metal ion binding // inferred from electronic annotation	Nitrogen metabolism // KEGG	-1.0103	0.88293	0.217	0.056348	2	0
34726_at	U07139	Hs.250712	calcium channel, voltage-dependent, beta 3 subunit	CACNB3	784	6811 // ion transport // inferred from electronic annotation /// 6816 // calcium ion transport // inferred from electronic annotation	5624 // membrane fraction // not recorded /// 5891 // voltage-gated calcium channel complex // traceable author statement	5245 // voltage-gated calcium channel activity // traceable author statement /// 5509 // calcium ion binding // inferred from electronic annotation	Calcium_regulation_in_cardiac_cells // GenMAPP /// Smooth_muscle_contraction // GenMAPP	1.2391	0.11413	-0.087807	0.4446	2	0
209530_at	U07139	Hs.250712	calcium channel, voltage-dependent, beta 3 subunit	CACNB3	784	6811 // ion transport // inferred from electronic annotation /// 6816 // calcium ion transport // inferred from electronic annotation	5624 // membrane fraction // not recorded /// 5891 // voltage-gated calcium channel complex // traceable author statement	5245 // voltage-gated calcium channel activity // traceable author statement /// 5509 // calcium ion binding // inferred from electronic annotation	Calcium_regulation_in_cardiac_cells // GenMAPP /// Smooth_muscle_contraction // GenMAPP	1.0826	0.32739	-0.11603	0.31173	2	0
228302_x_at	AW162846	Hs.197922	calcium/calmodulin-dependent protein kinase II inhibitor 1	CAMK2N1	55450	---	---	16301 // kinase activity // inferred from electronic annotation	---	-1.0531	0.80147	0.13548	0.23695	2	-2	Down
229163_at	N75559	Hs.197922	calcium/calmodulin-dependent protein kinase II inhibitor 1	CAMK2N1	55450	---	---	16301 // kinase activity // inferred from electronic annotation	---	1.0459	0.73207	0.22745	0.045213	2	-2	Down
218309_at	NM_018584	Hs.197922	calcium/calmodulin-dependent protein kinase II inhibitor 1	CAMK2N1	55450	---	---	16301 // kinase activity // inferred from electronic annotation	---	1.0442	0.75588	0.028491	0.80443	2	-2	Down
201850_at	NM_001747	Hs.516155	capping protein (actin filament), gelsolin-like	CAPG	822	6461 // protein complex assembly // non-traceable author statement /// 9613 // response to pest, pathogen or parasite // traceable author statement /// 51016 // barbed-end actin filament capping // traceable author statement	5634 // nucleus // inferred from electronic annotation /// 8290 // F-actin capping protein complex // traceable author statement	3779 // actin binding // inferred from electronic annotation	---	3.1804	1.91e-07	0.67529	1.19e-11	2	2	Up
208683_at	M23254	Hs.350899	calpain 2, (m/II) large subunit	CAPN2	824	6508 // proteolysis and peptidolysis // inferred from electronic annotation	5622 // intracellular // inferred from electronic annotation	4198 // calpain activity // inferred from electronic annotation /// 5509 // calcium ion binding // inferred from electronic annotation	Integrin-mediated_cell_adhesion_KEGG // GenMAPP	1.1023	0.17719	0.30266	0.0070736	2	2	Up
214888_at	AK023851	Hs.350899	calpain 2, (m/II) large subunit	CAPN2	824	6508 // proteolysis and peptidolysis // inferred from electronic annotation	5622 // intracellular // inferred from electronic annotation	4198 // calpain activity // inferred from electronic annotation /// 5509 // calcium ion binding // inferred from electronic annotation	Integrin-mediated_cell_adhesion_KEGG // GenMAPP	-1.0486	0.23931	-0.065796	0.56709	2	2	Up
232949_at	AU146181	Hs.432760	Capping protein (actin filament) muscle Z-line, beta	CAPZB	832	30036 // actin cytoskeleton organization and biogenesis // inferred from electronic annotation /// 51016 // barbed-end actin filament capping // inferred from electronic annotation	8290 // F-actin capping protein complex // traceable author statement	3779 // actin binding // traceable author statement	---	1.1235	0.0048251	0.28179	0.012439	2	2	Up
215097_at	BG420053	Hs.432760	capping protein (actin filament) muscle Z-line, beta	CAPZB	832	30036 // actin cytoskeleton organization and biogenesis // inferred from electronic annotation /// 51016 // barbed-end actin filament capping // inferred from electronic annotation	8290 // F-actin capping protein complex // traceable author statement	3779 // actin binding // traceable author statement	---	1.2716	0.021129	0.16687	0.14422	2	2	Up
37012_at	U03271	Hs.432760	capping protein (actin filament) muscle Z-line, beta	CAPZB	832	30036 // actin cytoskeleton organization and biogenesis // inferred from electronic annotation /// 51016 // barbed-end actin filament capping // inferred from electronic annotation	8290 // F-actin capping protein complex // traceable author statement	3779 // actin binding // traceable author statement	---	1.135	0.071002	0.11874	0.30047	2	2	Up
201950_x_at	NM_004930	Hs.432760	capping protein (actin filament) muscle Z-line, beta	CAPZB	832	30036 // actin cytoskeleton organization and biogenesis // inferred from electronic annotation /// 51016 // barbed-end actin filament capping // inferred from electronic annotation	8290 // F-actin capping protein complex // traceable author statement	3779 // actin binding // traceable author statement	---	1.1392	0.12256	0.2107	0.064076	2	2	Up
201949_x_at	AL572341	Hs.432760	capping protein (actin filament) muscle Z-line, beta	CAPZB	832	30036 // actin cytoskeleton organization and biogenesis // inferred from electronic annotation /// 51016 // barbed-end actin filament capping // inferred from electronic annotation	8290 // F-actin capping protein complex // traceable author statement	3779 // actin binding // traceable author statement	---	1.0662	0.35894	0.087108	0.44825	2	2	Up
238352_s_at	AI792565	Hs.432760	Capping protein (actin filament) muscle Z-line, beta	CAPZB	832	30036 // actin cytoskeleton organization and biogenesis // inferred from electronic annotation /// 51016 // barbed-end actin filament capping // inferred from electronic annotation	8290 // F-actin capping protein complex // traceable author statement	3779 // actin binding // traceable author statement	---	-1.0538	0.21012	-0.13854	0.2264	2	2	Up
242066_at	AI524068	Hs.432760	Capping protein (actin filament) muscle Z-line, beta	CAPZB	832	30036 // actin cytoskeleton organization and biogenesis // inferred from electronic annotation /// 51016 // barbed-end actin filament capping // inferred from electronic annotation	8290 // F-actin capping protein complex // traceable author statement	3779 // actin binding // traceable author statement	---	1.0423	0.41727	0.27185	0.016053	2	2	Up
238388_x_at	AI792545	Hs.432760	Capping protein (actin filament) muscle Z-line, beta	CAPZB	832	30036 // actin cytoskeleton organization and biogenesis // inferred from electronic annotation /// 51016 // barbed-end actin filament capping // inferred from electronic annotation	8290 // F-actin capping protein complex // traceable author statement	3779 // actin binding // traceable author statement	---	1.0148	0.78285	0.23784	0.03601	2	2	Up
238351_x_at	AI792565	Hs.432760	Capping protein (actin filament) muscle Z-line, beta	CAPZB	832	30036 // actin cytoskeleton organization and biogenesis // inferred from electronic annotation /// 51016 // barbed-end actin filament capping // inferred from electronic annotation	8290 // F-actin capping protein complex // traceable author statement	3779 // actin binding // traceable author statement	---	-1.001	0.98624	0.11643	0.31003	2	2	Up
202370_s_at	NM_001755	Hs.460988	core-binding factor, beta subunit	CBFB	865	6366 // transcription from RNA polymerase II promoter // traceable author statement	5634 // nucleus // inferred from electronic annotation	3700 // transcription factor activity // traceable author statement /// 3702 // RNA polymerase II transcription factor activity // traceable author statement /// 3713 // transcription coactivator activity // inferred from electronic annotation	---	1.1647	0.029478	0.21753	0.055729	2	2	Up
206788_s_at	AF294326	Hs.460988	core-binding factor, beta subunit	CBFB	865	6366 // transcription from RNA polymerase II promoter // traceable author statement	5634 // nucleus // inferred from electronic annotation	3700 // transcription factor activity // traceable author statement /// 3702 // RNA polymerase II transcription factor activity // traceable author statement /// 3713 // transcription coactivator activity // inferred from electronic annotation	---	-1.0051	0.96653	0.14061	0.21948	2	2	Up
208711_s_at	BC000076	Hs.523852	cyclin D1 (PRAD1: parathyroid adenomatosis 1)	CCND1	595	74 // regulation of cell cycle // inferred from electronic annotation /// 82 // G1/S transition of mitotic cell cycle // non-traceable author statement /// 51301 // cell division // inferred from electronic annotation	5634 // nucleus // inferred from electronic annotation	---	G1_to_S_cell_cycle_Reactome // GenMAPP /// Wnt_signaling // GenMAPP	-1.4432	0.0039873	-0.18178	0.11121	2	0
208712_at	M73554	Hs.523852	cyclin D1 (PRAD1: parathyroid adenomatosis 1)	CCND1	595	74 // regulation of cell cycle // inferred from electronic annotation /// 82 // G1/S transition of mitotic cell cycle // non-traceable author statement /// 51301 // cell division // inferred from electronic annotation	5634 // nucleus // inferred from electronic annotation	---	G1_to_S_cell_cycle_Reactome // GenMAPP /// Wnt_signaling // GenMAPP	-1.3239	0.053929	-0.18115	0.11247	2	0
[truncated: 6,564 more rows]

## Sheet: Sheet2
103 Most Consistent TGFb responsive probeset used in hierarchical clustering in the same order as figure 3
probe set	Representative Public ID	Gene Title	Gene Symbol	Entrez Gene	Counts of studies	Directions	Regulation by TGFb stimulation	CV	Hierarchical Clustering (order)
202363_at	AF231124	sparc/osteonectin, cwcv and kazal-like domains proteoglycan (testican)	SPOCK	6695	3	2	Up	0.101248	1
229403_at	AI572046	UDP-Gal:betaGlcNAc beta 1,4- galactosyltransferase, polypeptide 1	B4GALT1	2683	3	3	Up	0.197123	2
[truncated: 101 more rows]
