# Supplementary material for: Heterogeneous activation of the TGFβ pathway in glioblastomas identified by gene expression-based classification using TGFβ-responsive genes
Source: J Transl Med. 2009 Feb 3;7:12. doi: 10.1186/1479-5876-7-12 (PMC2655274; doi:10.1186/1479-5876-7-12)
Supplement: Additional File 3 — The difference of gene expression between the two subgroups of glioblastomas showing different TGFβ responses in the Freije dataset. [file 1479-5876-7-12-S3.xls]

## Sheet: Sheet1
Comparing the gene expressions between the two subgroups of glioblastomas showing strong and weak TGFbeta responses.
probe set	Entrez Gene	Gene Title	Gene Symbol	P-value (t-test)	Fold Change
208659_at	1192	chloride intracellular channel 1	CLIC1	6.66e-16	3.5017
201666_at	7076	tissue inhibitor of metalloproteinase 1 (erythroid potentiating activity, collagenase inhibitor)	TIMP1	1.22e-15	6.4551
200916_at	8407	transgelin 2	TAGLN2	1.57e-14	3.9962
208789_at	284119	polymerase I and transcript release factor	PTRF	1.59e-14	3.4209
208790_s_at	284119	polymerase I and transcript release factor	PTRF	2.32e-13	2.6739
207714_s_at	871	serine (or cysteine) proteinase inhibitor, clade H (heat shock protein 47), member 1, (collagen binding protein 1)	SERPINH1	2.57e-13	8.5503
203570_at	4016	lysyl oxidase-like 1	LOXL1	3.02e-13	6.3664
203411_s_at	4000	lamin A/C	LMNA	5.45e-13	2.1467
212086_x_at	4000	lamin A/C	LMNA	8.12e-13	1.8109
210978_s_at	8407	transgelin 2	TAGLN2	9.93e-13	3.3599
208816_x_at	304	annexin A2 pseudogene 2	ANXA2P2	1.89e-12	3.99
203186_s_at	6275	S100 calcium binding protein A4 (calcium protein, calvasculin, metastasin, murine placental homolog)	S100A4	2.16e-12	5.4322
213503_x_at	302	annexin A2	ANXA2	2.45e-12	4.1297
201590_x_at	302	annexin A2	ANXA2	3.48e-12	3.3968
201324_at	2012	epithelial membrane protein 1	EMP1	6.6e-12	2.9499
201325_s_at	2012	epithelial membrane protein 1	EMP1	7.04e-12	3.5797
200663_at	967	CD63 antigen (melanoma 1 antigen)	CD63	1.42e-11	1.5789
202828_s_at	4323	matrix metalloproteinase 14 (membrane-inserted)	MMP14	1.74e-11	3.5347
208540_x_at	6282	S100 calcium binding protein A11 (calgizzarin)	S100A11	2.1e-11	2.8872
209156_s_at	1292	collagen, type VI, alpha 2	COL6A2	4.04e-11	6.7869
209396_s_at	1116	chitinase 3-like 1 (cartilage glycoprotein-39)	CHI3L1	4.26e-11	9.2491
213428_s_at	1291	collagen, type VI, alpha 1	COL6A1	5.28e-11	1.9783
214396_s_at	8932	methyl-CpG binding domain protein 2	MBD2	6.95e-11	1.7574
45297_at	30846	EH-domain containing 2	EHD2	8.76e-11	2.7497
225799_at		hypothetical protein MGC4677 /// hypothetical LOC541471 protein	MGC4677 /// LOC541471	9.09e-11	3.239
201105_at	3956	lectin, galactoside-binding, soluble, 1 (galectin 1)	LGALS1	1.26e-10	3.6458
209395_at	1116	chitinase 3-like 1 (cartilage glycoprotein-39)	CHI3L1	1.27e-10	10.929
207643_s_at	7132	tumor necrosis factor receptor superfamily, member 1A	TNFRSF1A	1.39e-10	2.313
211651_s_at	3912	laminin, beta 1 /// laminin, beta 1	LAMB1	1.73e-10	3.1419
226621_at	9180	Oncostatin M receptor	OSMR	1.8e-10	3.2086
205705_at	22852	ankyrin repeat domain 26	ANKRD26	1.82e-10	-1.528
202404_s_at	1278	collagen, type I, alpha 2	COL1A2	2.13e-10	6.414
214853_s_at	6464	SHC (Src homology 2 domain containing) transforming protein 1	SHC1	2.71e-10	2.4058
222411_s_at	6747	signal sequence receptor, gamma (translocon-associated protein gamma)	SSR3	2.73e-10	1.9019
203729_at	2014	epithelial membrane protein 3	EMP3	2.92e-10	5.7792
208782_at	11167	follistatin-like 1	FSTL1	2.93e-10	2.5933
201944_at	3074	hexosaminidase B (beta polypeptide)	HEXB	3.37e-10	1.7915
209868_s_at	5937	RNA binding motif, single stranded interacting protein 1	RBMS1	3.83e-10	2.0749
201012_at	301	annexin A1	ANXA1	3.97e-10	3.8014
213932_x_at	3105	Major histocompatibility complex, class I, A	HLA-A	4.03e-10	1.4781
202403_s_at	1278	collagen, type I, alpha 2	COL1A2	4.13e-10	4.3566
205499_at	27286	sushi-repeat-containing protein, X-linked 2	SRPX2	4.34e-10	4.0568
212489_at	1289	collagen, type V, alpha 1	COL5A1	4.35e-10	3.8184
211530_x_at	3135	HLA-G histocompatibility antigen, class I, G	HLA-G	4.85e-10	2.0716
227055_at	196410	hypothetical protein MGC17301	MGC17301	4.87e-10	4.5154
205580_s_at	3269	histamine receptor H1	HRH1	5.71e-10	1.739
218368_s_at	51330	tumor necrosis factor receptor superfamily, member 12A	TNFRSF12A	5.75e-10	1.8377
200660_at	6282	S100 calcium binding protein A11 (calgizzarin)	S100A11	5.79e-10	3.3334
201655_s_at	3339	heparan sulfate proteoglycan 2 (perlecan)	HSPG2	6.08e-10	3.9075
210121_at	8707	UDP-Gal:betaGlcNAc beta 1,3-galactosyltransferase, polypeptide 2	B3GALT2	6.96e-10	-2.8463
200986_at	710	serine (or cysteine) proteinase inhibitor, clade G (C1 inhibitor), member 1, (angioedema, hereditary)	SERPING1	8.16e-10	3.1313
223276_at	85027	putative small membrane protein NID67	NID67	8.91e-10	2.8592
200782_at	308	annexin A5	ANXA5	9.02e-10	1.7811
201319_at	10627	myosin regulatory light chain MRCL3	MRCL3	9.13e-10	2.2248
202237_at	4837	nicotinamide N-methyltransferase	NNMT	1.01e-09	7.1775
208637_x_at	87	actinin, alpha 1	ACTN1	1.07e-09	2.7725
202718_at	3485	insulin-like growth factor binding protein 2, 36kDa	IGFBP2	1.27e-09	7.3679
215076_s_at	1281	collagen, type III, alpha 1 (Ehlers-Danlos syndrome type IV, autosomal dominant)	COL3A1	1.31e-09	7.4346
200771_at	3915	laminin, gamma 1 (formerly LAMB2)	LAMC1	1.35e-09	2.5454
200600_at	4478	moesin	MSN	1.37e-09	2.3499
212774_at	10472	zinc finger protein 238	ZNF238	1.38e-09	-1.8611
205359_at	9472	A kinase (PRKA) anchor protein 6	AKAP6	1.4e-09	-1.6618
222154_s_at	26010	DNA polymerase-transactivated protein 6	DNAPTP6	1.41e-09	1.6703
217452_s_at	8707	UDP-Gal:betaGlcNAc beta 1,3-galactosyltransferase, polypeptide 2	B3GALT2	1.48e-09	-2.713
201809_s_at	2022	endoglin (Osler-Rendu-Weber syndrome 1)	ENG	1.48e-09	2.06
202628_s_at	5054	serine (or cysteine) proteinase inhibitor, clade E (nexin, plasminogen activator inhibitor type 1), member 1	SERPINE1	1.54e-09	5.6942
216526_x_at	3107	major histocompatibility complex, class I, C	HLA-C	1.59e-09	1.606
201162_at	3490	insulin-like growth factor binding protein 7	IGFBP7	1.63e-09	2.1103
212067_s_at	715	complement component 1, r subcomponent	C1R	1.67e-09	4.6269
208949_s_at		lectin, galactoside-binding, soluble, 3 (galectin 3) /// galectin-3 internal gene	LGALS3 /// GALIG	1.71e-09	4.6508
226777_at	8038	A disintegrin and metalloproteinase domain 12 (meltrin alpha)	ADAM12	1.84e-09	4.4027
219370_at	56475	reprimo, TP53 dependant G2 arrest mediator candidate	RPRM	1.87e-09	-1.586
200770_s_at	3915	laminin, gamma 1 (formerly LAMB2)	LAMC1	1.87e-09	1.7882
211034_s_at	196515	AF-1 specific protein phosphatase /// AF-1 specific protein phosphatase	FLJ30092	1.93e-09	-1.41
209140_x_at	3106	major histocompatibility complex, class I, B	HLA-B	1.99e-09	1.6471
213338_at	25907	Ras-induced senescence 1	RIS1	2.34e-09	6.1415
205479_s_at	5328	plasminogen activator, urokinase	PLAU	2.56e-09	3.5734
211160_x_at	87	actinin, alpha 1	ACTN1	2.59e-09	3.2472
209310_s_at	837	caspase 4, apoptosis-related cysteine protease	CASP4	2.66e-09	2.4061
204858_s_at	1890	endothelial cell growth factor 1 (platelet-derived)	ECGF1	2.72e-09	1.9755
214162_at	284244	hypothetical protein LOC284244	LOC284244	2.89e-09	-2.05
217456_x_at	3133	major histocompatibility complex, class I, E	HLA-E	3.04e-09	1.8947
204249_s_at	4005	LIM domain only 2 (rhombotin-like 1)	LMO2	3.21e-09	2.2614
221607_x_at	71	actin, gamma 1	ACTG1	3.22e-09	1.2345
225401_at	112770	chromosome 1 open reading frame 85	C1orf85	3.43e-09	1.9067
221730_at	1290	collagen, type V, alpha 2	COL5A2	3.52e-09	3.9519
217739_s_at	10135	pre-B-cell colony enhancing factor 1	PBEF1	3.58e-09	2.7293
202446_s_at	5359	phospholipid scramblase 1	PLSCR1	4e-09	2.5873
215313_x_at	3105	major histocompatibility complex, class I, A	HLA-A	4.07e-09	1.5454
202990_at	5836	phosphorylase, glycogen; liver (Hers disease, glycogen storage disease type VI)	PYGL	4.4e-09	1.8456
200827_at	5351	procollagen-lysine 1, 2-oxoglutarate 5-dioxygenase 1	PLOD1	4.42e-09	1.9691
216565_x_at	391020	similar to Interferon-induced transmembrane protein 3 (Interferon-inducible protein 1-8U)	LOC391020	4.45e-09	2.2192
211952_at	3843	RAN binding protein 5	RANBP5	4.6e-09	-1.2618
227697_at	9021	suppressor of cytokine signaling 3	SOCS3	4.65e-09	4.8335
203827_at	55062	WD40 repeat protein Interacting with phosphoInositides of 49kDa	WIPI49	4.73e-09	1.9351
209280_at	9902	mannose receptor, C type 2	MRC2	4.73e-09	2.4832
211966_at	1284	collagen, type IV, alpha 2	COL4A2	4.75e-09	5.2018
207266_x_at	5937	RNA binding motif, single stranded interacting protein 1	RBMS1	4.9e-09	2.8942
223220_s_at	83666	poly (ADP-ribose) polymerase family, member 9	PARP9	5.28e-09	2.3313
218683_at	58155	polypyrimidine tract binding protein 2	PTBP2	5.38e-09	-1.5456
201422_at	10437	interferon, gamma-inducible protein 30	IFI30	5.44e-09	3.3479
201389_at	3678	integrin, alpha 5 (fibronectin receptor, alpha polypeptide)	ITGA5	5.47e-09	1.5868
223394_at	29950	SERTA domain containing 1	SERTAD1	5.5e-09	1.5846
225265_at	5937	RNA binding motif, single stranded interacting protein 1	RBMS1	5.52e-09	3.0153
211529_x_at	3135	HLA-G histocompatibility antigen, class I, G	HLA-G	5.6e-09	2.3786
226722_at	56975	family with sequence similarity 20, member C	FAM20C	6.15e-09	3.004
201852_x_at	1281	collagen, type III, alpha 1 (Ehlers-Danlos syndrome type IV, autosomal dominant)	COL3A1	6.22e-09	5.6098
222662_at	286044	hypothetical protein LOC286044	LOC286044	7.02e-09	2.9675
204306_s_at	977	CD151 antigen	CD151	7.05e-09	2.936
218627_at	55332	hypothetical protein FLJ11259	FLJ11259	7.37e-09	2.6093
211981_at	1282	collagen, type IV, alpha 1	COL4A1	7.71e-09	8.3811
201506_at	7045	transforming growth factor, beta-induced, 68kDa	TGFBI	7.81e-09	4.646
216331_at	3679	integrin, alpha 7	ITGA7	7.85e-09	2.5292
209356_x_at	30008	EGF-containing fibulin-like extracellular matrix protein 2	EFEMP2	8.24e-09	2.925
225646_at	1075	cathepsin C	CTSC	8.39e-09	2.2908
202310_s_at	1277	collagen, type I, alpha 1	COL1A1	8.55e-09	6.6774
204083_s_at	7169	tropomyosin 2 (beta)	TPM2	8.68e-09	3.1633
225955_at	284207	meteorin, glial cell differentiation regulator-like	METRNL	8.88e-09	3.715
209488_s_at	11030	RNA binding protein with multiple splicing	RBPMS	8.96e-09	3.0856
202133_at	25937	WW domain containing transcription regulator 1	WWTR1	9.05e-09	2.7161
202627_s_at	5054	serine (or cysteine) proteinase inhibitor, clade E (nexin, plasminogen activator inhibitor type 1), member 1	SERPINE1	9.22e-09	3.8808
223159_s_at	10783	NIMA (never in mitosis gene a)-related kinase 6	NEK6	9.28e-09	2.675
202856_s_at	9123	solute carrier family 16 (monocarboxylic acid transporters), member 3	SLC16A3	9.38e-09	2.5886
218154_at	79792	gasdermin domain containing 1	GSDMDC1	9.42e-09	1.7316
204158_s_at	10312	T-cell, immune regulator 1, ATPase, H+ transporting, lysosomal V0 protein a isoform 3	TCIRG1	9.46e-09	2.0595
213975_s_at		lysozyme (renal amyloidosis) /// leukocyte immunoglobulin-like receptor, subfamily B (with TM and ITIM domains), member 1	LYZ /// LILRB1	9.46e-09	7.2552
210809_s_at	10631	periostin, osteoblast specific factor	POSTN	9.55e-09	12.488
212309_at	23122	cytoplasmic linker associated protein 2	CLASP2	9.61e-09	-1.9504
214213_x_at	4000	Lamin A/C	LMNA	9.61e-09	1.5828
211474_s_at	5269	serine (or cysteine) proteinase inhibitor, clade B (ovalbumin), member 6	SERPINB6	9.88e-09	1.9383
208812_x_at	3107	major histocompatibility complex, class I, C	HLA-C	1.04e-08	1.5699
223525_at	54567	delta-like 4 (Drosophila)	DLL4	1.05e-08	1.6015
240176_at	541471	Hypothetical LOC541471 protein	---	1.06e-08	2.2932
204981_at	5002	solute carrier family 22 (organic cation transporter), member 18	SLC22A18	1.14e-08	2.3448
210840_s_at	8826	IQ motif containing GTPase activating protein 1	IQGAP1	1.3e-08	2.0823
201762_s_at	5721	proteasome (prosome, macropain) activator subunit 2 (PA28 beta)	PSME2	1.31e-08	1.5528
200905_x_at	3133	major histocompatibility complex, class I, E	HLA-E	1.36e-08	1.8648
225681_at	115908	collagen triple helix repeat containing 1	CTHRC1	1.39e-08	5.4318
201601_x_at	8519	interferon induced transmembrane protein 1 (9-27)	IFITM1	1.45e-08	2.6095
203748_x_at	5937	RNA binding motif, single stranded interacting protein 1	RBMS1	1.47e-08	2.604
224577_at	57222	endoplasmic reticulum-golgi intermediate compartment 32 kDa protein	KIAA1181	1.54e-08	1.4188
204163_at	11117	elastin microfibril interfacer 1	EMILIN1	1.59e-08	2.7524
211964_at	1284	collagen, type IV, alpha 2	COL4A2	1.59e-08	3.6287
226060_at	91869	RFT1 homolog (S. cerevisiae)	RFT1	1.68e-08	1.5952
230746_s_at	6781	Stanniocalcin 1	STC1	1.69e-08	3.7858
201749_at	1889	Endothelin converting enzyme 1	ECE1	1.7e-08	1.7675
201261_x_at	633	biglycan	BGN	1.75e-08	2.4634
211980_at	1282	collagen, type IV, alpha 1	COL4A1	1.78e-08	3.0811
211528_x_at	3135	HLA-G histocompatibility antigen, class I, G	HLA-G	1.85e-08	2.0373
217738_at	10135	pre-B-cell colony enhancing factor 1	PBEF1	1.88e-08	2.7781
221577_x_at	9518	growth differentiation factor 15	GDF15	1.94e-08	4.0064
226237_at	1295	Collagen, type VIII, alpha 1	COL8A1	1.94e-08	4.5234
208729_x_at	3106	major histocompatibility complex, class I, B	HLA-B	1.95e-08	1.9241
202430_s_at	5359	phospholipid scramblase 1	PLSCR1	1.98e-08	2.4161
224514_x_at	84818	interleukin 17 receptor C /// interleukin 17 receptor C	IL17RC	1.99e-08	1.416
202208_s_at	10123	ADP-ribosylation factor-like 7	ARL7	2.01e-08	2.9992
201136_at	5355	proteolipid protein 2 (colonic epithelium-enriched)	PLP2	2.09e-08	2.8554
215706_x_at	7791	zyxin	ZYX	2.11e-08	1.7933
212014_x_at	960	CD44 antigen (homing function and Indian blood group system)	CD44	2.12e-08	2.9405
222692_s_at	64778	fibronectin type III domain containing 3B	FNDC3B	2.15e-08	2.9325
201110_s_at	7057	thrombospondin 1	THBS1	2.17e-08	4.2762
206359_at	9021	suppressor of cytokine signaling 3	SOCS3	2.19e-08	3.8059
204490_s_at	960	CD44 antigen (homing function and Indian blood group system)	CD44	2.2e-08	3.5682
218424_s_at	55240	STEAP family member 3	STEAP3	2.23e-08	3.4225
205081_at	1396	cysteine-rich protein 1 (intestinal)	CRIP1	2.23e-08	2.4986
227295_at	121457	IKK interacting protein	IKIP	2.27e-08	2.2309
204806_x_at	3134	major histocompatibility complex, class I, F	HLA-F	2.37e-08	1.8126
209082_s_at	80781	collagen, type XVIII, alpha 1	COL18A1	2.39e-08	2.0623
211744_s_at	965	CD58 antigen, (lymphocyte function-associated antigen 3) /// CD58 antigen, (lymphocyte function-associated antigen 3)	CD58	2.42e-08	1.8914
200678_x_at	2896	granulin	GRN	2.45e-08	1.7828
203964_at	9111	N-myc (and STAT) interactor	NMI	2.51e-08	1.8712
37408_at	9902	mannose receptor, C type 2	MRC2	2.54e-08	1.541
201962_s_at	10193	ring finger protein 41	RNF41	2.58e-08	-1.8147
228269_x_at	30818	calsenilin, presenilin binding protein, EF-hand transcription factor	CSEN	2.81e-08	-3.1426
238905_at	57381	ras homolog gene family, member J	RHOJ	2.88e-08	2.0597
202827_s_at	4323	matrix metalloproteinase 14 (membrane-inserted)	MMP14	2.99e-08	3.303
209663_s_at	3679	integrin, alpha 7	ITGA7	3.13e-08	3.5098
223991_s_at	2590	UDP-N-acetyl-alpha-D-galactosamine:polypeptide N-acetylgalactosaminyltransferase 2 (GalNAc-T2)	GALNT2	3.21e-08	2.9154
225032_at	64778	fibronectin type III domain containing 3B	FNDC3B	3.3e-08	1.8831
209379_s_at	54462	KIAA1128	KIAA1128	3.32e-08	-1.5703
204199_at	9649	Ral GEF with PH domain and SH3 binding motif 1	RALGPS1	3.45e-08	-2.1891
211864_s_at	26509	fer-1-like 3, myoferlin (C. elegans)	FER1L3	3.46e-08	3.0638
224464_s_at	84304	nudix (nucleoside diphosphate linked moiety X)-type motif 22 /// nudix (nucleoside diphosphate linked moiety X)-type motif 22	NUDT22	3.51e-08	1.8436
221875_x_at	3134	major histocompatibility complex, class I, F	HLA-F	3.53e-08	1.8074
201315_x_at	10581	interferon induced transmembrane protein 2 (1-8D)	IFITM2	3.54e-08	1.8763
219924_s_at	9204	zinc finger protein 258	ZNF258	3.55e-08	1.6367
200872_at	6281	S100 calcium binding protein A10 (annexin II ligand, calpactin I, light polypeptide (p11))	S100A10	3.61e-08	2.7442
209803_s_at	7262	pleckstrin homology-like domain, family A, member 2	PHLDA2	3.76e-08	3.4136
205812_s_at	54732	transmembrane emp24 protein transport domain containing 9	TMED9	3.81e-08	1.6606
211241_at	305	annexin A2 pseudogene 3	ANXA2P3	3.84e-08	1.6585
200808_s_at	7791	zyxin	ZYX	3.85e-08	2.3978
212080_at	4297	Myeloid/lymphoid or mixed-lineage leukemia (trithorax homolog, Drosophila)	MLL	3.86e-08	-1.4425
221729_at	1290	collagen, type V, alpha 2	COL5A2	3.88e-08	2.3664
230264_s_at	8905	adaptor-related protein complex 1, sigma 2 subunit	AP1S2	3.97e-08	1.8427
223923_at	56245	chromosome 21 open reading frame 62	C21orf62	4.05e-08	2.8499
204518_s_at	5480	peptidylprolyl isomerase C (cyclophilin C)	PPIC	4.05e-08	2.757
215327_at		---	---	4.07e-08	1.5221
211148_s_at	285	angiopoietin 2	ANGPT2	4.32e-08	3.0589
208370_s_at	1827	Down syndrome critical region gene 1	DSCR1	4.34e-08	2.0795
201318_s_at		myosin regulatory light chain MRCL3 /// myosin regulatory light chain MRLC2	MRCL3 /// MRLC2	4.48e-08	1.4158
213006_at	1052	CCAAT/enhancer binding protein (C/EBP), delta	CEBPD	4.76e-08	2.7772
243481_at	57381	ras homolog gene family, member J	RHOJ	4.8e-08	2.8564
202009_at	11344	PTK9L protein tyrosine kinase 9-like (A6-related protein)	PTK9L	4.83e-08	1.5083
203370_s_at	9260	PDZ and LIM domain 7 (enigma)	PDLIM7	4.86e-08	1.609
218618_s_at	64778	fibronectin type III domain containing 3B	FNDC3B	4.87e-08	2.2506
200859_x_at	2316	filamin A, alpha (actin binding protein 280)	FLNA	4.87e-08	2.433
223158_s_at	10783	NIMA (never in mitosis gene a)-related kinase 6	NEK6	4.88e-08	2.0624
212443_at	23218	neurobeachin-like 2	NBEAL2	4.92e-08	1.7603
235489_at	57381	ras homolog gene family, member J	RHOJ	4.94e-08	2.5949
202284_s_at	1026	cyclin-dependent kinase inhibitor 1A (p21, Cip1)	CDKN1A	5.04e-08	2.5854
202910_s_at	976	CD97 antigen	CD97	5.04e-08	1.7216
202458_at	11098	protease, serine, 23	PRSS23	5.09e-08	2.6085
230682_x_at	8714	ATP-binding cassette, sub-family C (CFTR/MRP), member 3	ABCC3	5.11e-08	2.3355
215867_x_at	771	carbonic anhydrase XII	CA12	5.38e-08	4.6601
227998_at	140576	S100 calcium binding protein A16	S100A16	5.59e-08	2.584
225579_at	130814	PQ loop repeat containing 3	PQLC3	5.62e-08	2.3455
224602_at	401152	HCV F-transactivated protein 1	LOC401152	5.78e-08	1.6964
201505_at	3912	laminin, beta 1	LAMB1	5.9e-08	2.7693
218473_s_at	79709	glycosyltransferase 25 domain containing 1	GLT25D1	6.08e-08	1.7158
208892_s_at	1848	dual specificity phosphatase 6	DUSP6	6.18e-08	2.6925
235417_at	90853	SPOC domain containing 1	SPOCD1	6.34e-08	7.7648
211911_x_at	3106	major histocompatibility complex, class I, B /// major histocompatibility complex, class I, B	HLA-B	6.36e-08	1.9547
212077_at	800	caldesmon 1	CALD1	6.56e-08	1.8062
209417_s_at	3430	interferon-induced protein 35	IFI35	6.79e-08	1.9194
213214_x_at	71	actin, gamma 1	ACTG1	6.82e-08	1.2579
219690_at	79713	hypothetical protein FLJ22573	FLJ22573	6.83e-08	1.6226
204279_at	5698	proteasome (prosome, macropain) subunit, beta type, 9 (large multifunctional protease 2)	PSMB9	6.87e-08	2.0808
213266_at	27229	Gamma tubulin ring complex protein (76p gene)	76P	6.99e-08	-1.2898
211926_s_at	4627	myosin, heavy polypeptide 9, non-muscle	MYH9	7.19e-08	1.6641
214459_x_at	3107	major histocompatibility complex, class I, C	HLA-C	7.24e-08	1.4891
218484_at	56901	NADH:ubiquinone oxidoreductase MLRQ subunit homolog	LOC56901	7.32e-08	2.9698
212203_x_at	10410	interferon induced transmembrane protein 3 (1-8U)	IFITM3	7.55e-08	1.812
206157_at	5806	pentraxin-related gene, rapidly induced by IL-1 beta	PTX3	7.56e-08	5.2641
238603_at	254559	hypothetical protein LOC254559	LOC254559	7.66e-08	-2.4758
201426_s_at	7431	vimentin	VIM	7.74e-08	2.0767
212308_at	23122	cytoplasmic linker associated protein 2	CLASP2	7.78e-08	-2.0073
211958_at	3488	insulin-like growth factor binding protein 5	IGFBP5	7.9e-08	3.7727
227628_at	493869	similar to RIKEN cDNA 2310016C16	LOC493869	7.94e-08	2.8101
208747_s_at	716	complement component 1, s subcomponent	C1S	7.99e-08	3.8755
222986_s_at	51246	scotin	SCOTIN	8.13e-08	1.4796
206039_at	9363	RAB33A, member RAS oncogene family	RAB33A	8.28e-08	-2.3086
209874_x_at	54805	cyclin M2	CNNM2	8.35e-08	-1.2904
209835_x_at	960	CD44 antigen (homing function and Indian blood group system)	CD44	9e-08	3.0571
223989_s_at	25996	small fragment nuclease	DKFZP566E144	9.03e-08	2.121
225269_s_at	192137	chromosome 2 open reading frame 12	C2orf12	9.22e-08	1.9676
228141_at	493869	Similar to RIKEN cDNA 2310016C16	LOC493869	9.23e-08	3.1162
209040_s_at	5696	proteasome (prosome, macropain) subunit, beta type, 8 (large multifunctional protease 7)	PSMB8	9.3e-08	2.535
227549_x_at	254359	zinc finger, DHHC-type containing 24	ZDHHC24	9.31e-08	1.4996
213716_s_at	6398	secreted and transmembrane 1	SECTM1	9.46e-08	3.0911
214752_x_at	2316	filamin A, alpha (actin binding protein 280)	FLNA	9.52e-08	2.4827
231049_at	4005	LIM domain only 2 (rhombotin-like 1)	LMO2	9.73e-08	2.5602
203611_at	7014	telomeric repeat binding factor 2	TERF2	9.74e-08	-1.289
213905_x_at		biglycan /// serologically defined colon cancer antigen 33	BGN /// SDCCAG33	9.88e-08	2.4147
212298_at	8829	neuropilin 1	NRP1	1.01e-07	2.6082
212488_at	1289	collagen, type V, alpha 1	COL5A1	1.01e-07	2.5589
221870_at	30846	EH-domain containing 2	EHD2	1.02e-07	3.7038
218066_at	10723	solute carrier family 12 (potassium/chloride transporters), member 7	SLC12A7	1.02e-07	1.8276
214164_x_at	771	carbonic anhydrase XII	CA12	1.06e-07	5.3898
220532_s_at	28959	LR8 protein	LR8	1.08e-07	2.3865
220990_s_at		transmembrane protein 49 /// transmembrane protein 49 /// microRNA 21 /// microRNA 21	TMEM49 /// MIRN21	1.08e-07	1.732
206321_at	5989	regulatory factor X, 1 (influences HLA class II expression)	RFX1	1.09e-07	1.9183
221739_at	56005	chromosome 19 open reading frame 10	C19orf10	1.1e-07	1.6075
211284_s_at	2896	granulin	GRN	1.1e-07	1.7676
220134_x_at	55194	chromosome 1 open reading frame 78	C1orf78	1.11e-07	1.5845
212063_at	960	CD44 antigen (homing function and Indian blood group system)	CD44	1.11e-07	2.618
224917_at	406991	microRNA 21	MIRN21	1.13e-07	3.814
205559_s_at	5125	proprotein convertase subtilisin/kexin type 5	PCSK5	1.13e-07	2.2047
200791_s_at	8826	IQ motif containing GTPase activating protein 1	IQGAP1	1.16e-07	2.4353
219855_at	55190	nudix (nucleoside diphosphate linked moiety X)-type motif 11	NUDT11	1.19e-07	-1.9862
215499_at	5606	mitogen-activated protein kinase kinase 3 /// mitogen-activated protein kinase kinase 3	MAP2K3	1.2e-07	1.7425
225664_at	1303	collagen, type XII, alpha 1	COL12A1	1.25e-07	3.1807
214376_at		Clone 24626 mRNA sequence	---	1.25e-07	-2.3327
205155_s_at	6712	spectrin, beta, non-erythrocytic 2	SPTBN2	1.28e-07	-2.7169
201532_at	5684	proteasome (prosome, macropain) subunit, alpha type, 3	PSMA3	1.32e-07	1.432
216041_x_at	2896	granulin	GRN	1.32e-07	1.7669
216942_s_at	965	CD58 antigen, (lymphocyte function-associated antigen 3)	CD58	1.32e-07	2.3778
211161_s_at	1281	collagen, type III, alpha 1 (Ehlers-Danlos syndrome type IV, autosomal dominant)	COL3A1	1.33e-07	3.8197
208161_s_at	8714	ATP-binding cassette, sub-family C (CFTR/MRP), member 3	ABCC3	1.34e-07	3.6093
236034_at	79648	Microcephaly, primary autosomal recessive 1	MCPH1	1.35e-07	2.668
213933_at	5733	Prostaglandin E receptor 3 (subtype EP3)	PTGER3	1.35e-07	-1.5883
229831_at	5067	contactin 3 (plasmacytoma associated)	CNTN3	1.35e-07	-4.5789
209360_s_at	861	runt-related transcription factor 1 (acute myeloid leukemia 1; aml1 oncogene)	RUNX1	1.35e-07	2.9675
209081_s_at	80781	collagen, type XVIII, alpha 1	COL18A1	1.37e-07	2.0436
209264_s_at	7106	tetraspanin 4	TSPAN4	1.38e-07	1.8387
225285_at	586	branched chain aminotransferase 1, cytosolic	BCAT1	1.39e-07	2.6776
217728_at	6277	S100 calcium binding protein A6 (calcyclin)	S100A6	1.44e-07	2.0673
213689_x_at	388650	Hypothetical LOC388650	LOC388650	1.45e-07	-1.7975
214930_at	26050	SLIT and NTRK-like family, member 5	SLITRK5	1.54e-07	-2.9914
216264_s_at	3913	laminin, beta 2 (laminin S)	LAMB2	1.55e-07	1.8431
202180_s_at	9961	major vault protein	MVP	1.56e-07	2.171
235766_x_at	27161	Eukaryotic translation initiation factor 2C, 2	EIF2C2	1.6e-07	1.9326
204342_at	29957	solute carrier family 25 (mitochondrial carrier; phosphate carrier), member 24	SLC25A24	1.61e-07	2.2218
223001_at	58505	DC2 protein	DC2	1.62e-07	1.6271
208890_s_at	23654	plexin B2	PLXNB2	1.62e-07	1.8946
216442_x_at	2335	fibronectin 1	FN1	1.62e-07	2.333
226517_at	586	branched chain aminotransferase 1, cytosolic	BCAT1	1.64e-07	4.2043
212687_at	3987	LIM and senescent cell antigen-like domains 1	LIMS1	1.67e-07	1.6422
229306_at	388125	Nuclear localized factor 2	NLF2	1.69e-07	1.6208
218272_at	55020	hypothetical protein FLJ20699	FLJ20699	1.69e-07	1.5357
229664_at	5599	Mitogen-activated protein kinase 8	MAPK8	1.7e-07	-1.5973
201798_s_at	26509	fer-1-like 3, myoferlin (C. elegans)	FER1L3	1.73e-07	2.5083
204072_s_at	10129	hypothetical protein CG003	13CDNA73	1.73e-07	-1.8968
215128_at		CDNA FLJ11682 fis, clone HEMBA1004880	---	1.75e-07	-1.3106
211924_s_at	5329	plasminogen activator, urokinase receptor /// plasminogen activator, urokinase receptor	PLAUR	1.76e-07	1.8633
210845_s_at	5329	plasminogen activator, urokinase receptor	PLAUR	1.77e-07	2.118
203973_s_at	1052	CCAAT/enhancer binding protein (C/EBP), delta	CEBPD	1.79e-07	1.9558
208757_at	54732	transmembrane emp24 protein transport domain containing 9	TMED9	1.8e-07	1.6844
224374_s_at	84034	elastin microfibril interfacer 2 /// elastin microfibril interfacer 2	EMILIN2	1.83e-07	1.6116
211983_x_at	71	actin, gamma 1	ACTG1	1.83e-07	1.2366
204908_s_at	602	B-cell CLL/lymphoma 3	BCL3	1.87e-07	2.4034
208908_s_at	831	calpastatin	CAST	1.88e-07	1.7981
217867_x_at	25825	beta-site APP-cleaving enzyme 2	BACE2	1.89e-07	1.9477
233536_at	80816	KIAA1713	KIAA1713	1.91e-07	-2.135
202855_s_at	9123	solute carrier family 16 (monocarboxylic acid transporters), member 3	SLC16A3	2.02e-07	3.4616
210592_s_at	6303	spermidine/spermine N1-acetyltransferase	SAT	2.06e-07	1.5035
204508_s_at	771	carbonic anhydrase XII	CA12	2.08e-07	4.7483
221773_at	2004	ELK3, ETS-domain protein (SRF accessory protein 2)	ELK3	2.09e-07	2.1339
212464_s_at	2335	fibronectin 1	FN1	2.1e-07	2.429
225245_x_at	55766	H2A histone family, member J	H2AFJ	2.13e-07	1.8534
203645_s_at	9332	CD163 antigen	CD163	2.13e-07	4.1178
226040_at		MRNA; cDNA DKFZp762N156 (from clone DKFZp762N156)	---	2.13e-07	1.7298
218802_at	55013	hypothetical protein FLJ20647	FLJ20647	2.15e-07	2.3367
240067_at	2257	Fibroblast growth factor 12	FGF12	2.15e-07	-1.9242
213411_at	53616	A disintegrin and metalloproteinase domain 22	ADAM22	2.18e-07	-2.0904
224950_at	5738	prostaglandin F2 receptor negative regulator	PTGFRN	2.18e-07	2.4758
226725_at		Transcribed locus	---	2.19e-07	2.6212
212501_at	1051	CCAAT/enhancer binding protein (C/EBP), beta	CEBPB	2.2e-07	1.96
209149_s_at	10548	transmembrane 9 superfamily member 1	TM9SF1	2.22e-07	1.9929
200838_at	1508	cathepsin B	CTSB	2.23e-07	2.0501
210721_s_at	57144	p21(CDKN1A)-activated kinase 7	PAK7	2.33e-07	-2.1232
214390_s_at	586	branched chain aminotransferase 1, cytosolic	BCAT1	2.38e-07	1.7144
216640_s_at	10130	protein disulfide isomerase family A, member 6	PDIA6	2.41e-07	1.6934
203854_at	3426	I factor (complement)	IF	2.43e-07	2.9023
200974_at	59	actin, alpha 2, smooth muscle, aorta	ACTA2	2.44e-07	2.3169
212607_at	10000	v-akt murine thymoma viral oncogene homolog 3 (protein kinase B, gamma)	AKT3	2.45e-07	-1.4526
214046_at		MRNA; cDNA DKFZp686F1844 (from clone DKFZp686F1844)	---	2.45e-07	-3.133
202238_s_at	4837	nicotinamide N-methyltransferase	NNMT	2.47e-07	6.3966
226814_at	56999	a disintegrin-like and metalloprotease (reprolysin type) with thrombospondin type 1 motif, 9	ADAMTS9	2.49e-07	2.9117
214020_x_at	3693	Integrin, beta 5	ITGB5	2.49e-07	2.3641
210514_x_at	3135	HLA-G histocompatibility antigen, class I, G	HLA-G	2.51e-07	2.7585
229296_at		---	---	2.7e-07	2.4882
222644_s_at	79709	glycosyltransferase 25 domain containing 1	GLT25D1	2.72e-07	2.1008
229350_x_at	84875	poly (ADP-ribose) polymerase family, member 10	PARP10	2.75e-07	2.0589
203921_at	9435	carbohydrate (N-acetylglucosamine-6-O) sulfotransferase 2	CHST2	2.75e-07	1.7441
210495_x_at	2335	fibronectin 1	FN1	2.77e-07	2.2997
212663_at	23307	KIAA0674	KIAA0674	2.83e-07	1.2477
208893_s_at	1848	dual specificity phosphatase 6	DUSP6	2.83e-07	2.3471
225080_at	4641	Myosin IC	MYO1C	2.89e-07	1.4814
221664_s_at	50848	F11 receptor	F11R	2.9e-07	1.9486
200805_at	10960	lectin, mannose-binding 2	LMAN2	2.9e-07	1.7613
217286_s_at	57446	NDRG family member 3	NDRG3	2.92e-07	-1.6426
215446_s_at	4015	lysyl oxidase	LOX	2.92e-07	4.4426
203149_at	5819	poliovirus receptor-related 2 (herpesvirus entry mediator B)	PVRL2	2.96e-07	1.4278
205560_at	5125	proprotein convertase subtilisin/kexin type 5	PCSK5	3.07e-07	1.7565
224859_at	80381	CD276 antigen	CD276	3.09e-07	1.5593
202917_s_at	6279	S100 calcium binding protein A8 (calgranulin A)	S100A8	3.13e-07	3.6316
218418_s_at	25959	ankyrin repeat domain 25	ANKRD25	3.15e-07	2.0276
211936_at	3309	heat shock 70kDa protein 5 (glucose-regulated protein, 78kDa)	HSPA5	3.2e-07	1.7072
200983_x_at	966	CD59 antigen p18-20 (antigen identified by monoclonal antibodies 16.3A5, EJ16, EJ30, EL32 and G344)	CD59	3.21e-07	1.8293
201161_s_at	8531	cold shock domain protein A	CSDA	3.26e-07	2.9555
226850_at	285362	sulfatase modifying factor 1	SUMF1	3.28e-07	1.7597
218306_s_at	8925	hect (homologous to the E6-AP (UBE3A) carboxyl terminus) domain and RCC1 (CHC1)-like domain (RLD) 1	HERC1	3.28e-07	-1.5429
201642_at	3460	interferon gamma receptor 2 (interferon gamma transducer 1)	IFNGR2	3.28e-07	1.4459
221710_x_at	55194	chromosome 1 open reading frame 78 /// chromosome 1 open reading frame 78	C1orf78	3.32e-07	1.6084
214452_at	586	branched chain aminotransferase 1, cytosolic	BCAT1	3.33e-07	2.1619
203795_s_at	605	B-cell CLL/lymphoma 7A	BCL7A	3.36e-07	-1.8208
203725_at	1647	growth arrest and DNA-damage-inducible, alpha	GADD45A	3.4e-07	2.137
221766_s_at	55603	family with sequence similarity 46, member A	FAM46A	3.47e-07	1.9432
211719_x_at	2335	fibronectin 1 /// fibronectin 1	FN1	3.5e-07	2.3121
211945_s_at	3688	integrin, beta 1 (fibronectin receptor, beta polypeptide, antigen CD29 includes MDF2, MSK12)	ITGB1	3.56e-07	1.5338
205227_at	3556	interleukin 1 receptor accessory protein	IL1RAP	3.56e-07	3.3397
200629_at	7453	tryptophanyl-tRNA synthetase	WARS	3.63e-07	1.9625
225166_at	93663	Rho GTPase activating protein 18	ARHGAP18	3.69e-07	2.0714
223380_s_at	26524	LATS, large tumor suppressor, homolog 2 (Drosophila)	LATS2	3.82e-07	2.3282
208636_at	87	Actinin, alpha 1	ACTN1	3.82e-07	2.223
200628_s_at	7453	tryptophanyl-tRNA synthetase	WARS	3.89e-07	2.2835
203963_at	771	carbonic anhydrase XII	CA12	3.9e-07	3.7478
202912_at	133	adrenomedullin	ADM	3.9e-07	3.2367
224674_at	80727	tweety homolog 3 (Drosophila)	TTYH3	3.91e-07	2.2845
208639_x_at	10130	protein disulfide isomerase family A, member 6	PDIA6	3.91e-07	1.6203
209839_at	26052	dynamin 3	DNM3	3.96e-07	-2.5779
235571_at		Transcribed locus, moderately similar to NP_060312.1 hypothetical protein FLJ20489 [Homo sapiens]	---	3.98e-07	1.7795
231117_at	90050	chromosome 14 open reading frame 152	C14orf152	4e-07	1.7932
220277_at	80319	CXXC finger 4	CXXC4	4.05e-07	-1.6996
217933_s_at	51056	leucine aminopeptidase 3	LAP3	4.07e-07	1.7185
201301_s_at	307	annexin A4	ANXA4	4.11e-07	2.1765
236734_at	114798	SLIT and NTRK-like family, member 1	SLITRK1	4.12e-07	-2.767
242553_at	8714	ATP-binding cassette, sub-family C (CFTR/MRP), member 3	ABCC3	4.12e-07	3.2547
201204_s_at	6238	Ribosome binding protein 1 homolog 180kDa (dog)	RRBP1	4.14e-07	1.9039
209091_s_at	51100	SH3-domain GRB2-like endophilin B1	SH3GLB1	4.26e-07	1.6
202878_s_at	22918	complement component 1, q subcomponent, receptor 1	C1QR1	4.26e-07	2.4665
223000_s_at	50848	F11 receptor	F11R	4.28e-07	2.3086
214607_at	5063	p21 (CDKN1A)-activated kinase 3	PAK3	4.4e-07	-2.5152
223690_at	4053	latent transforming growth factor beta binding protein 2	LTBP2	4.43e-07	2.4314
201550_x_at	71	actin, gamma 1	ACTG1	4.43e-07	1.2292
213139_at	6591	snail homolog 2 (Drosophila)	SNAI2	4.5e-07	2.3921
208436_s_at	3665	interferon regulatory factor 7	IRF7	4.54e-07	1.9701
205582_s_at	2687	gamma-glutamyltransferase-like activity 1	GGTLA1	4.54e-07	1.6125
210735_s_at	771	carbonic anhydrase XII	CA12	4.55e-07	2.8845
218634_at	23612	pleckstrin homology-like domain, family A, member 3	PHLDA3	4.57e-07	1.577
208296_x_at	25816	tumor necrosis factor, alpha-induced protein 8	TNFAIP8	4.62e-07	2.1453
221059_s_at	23406	coactosin-like 1 (Dictyostelium)	COTL1	4.62e-07	1.7762
214597_at	6752	somatostatin receptor 2	SSTR2	4.65e-07	-1.6762
221641_s_at	23597	acyl-Coenzyme A thioesterase 2, mitochondrial	ACATE2	4.78e-07	1.5812
201616_s_at	800	caldesmon 1	CALD1	4.82e-07	2.0403
209129_at	7205	thyroid hormone receptor interactor 6	TRIP6	4.84e-07	2.6192
204608_at	435	argininosuccinate lyase	ASL	4.85e-07	1.4047
223218_s_at	64332	nuclear factor of kappa light polypeptide gene enhancer in B-cells inhibitor, zeta	NFKBIZ	4.88e-07	2.5995
207367_at	479	ATPase, H+/K+ transporting, nongastric, alpha polypeptide	ATP12A	4.89e-07	1.7323
205572_at	285	angiopoietin 2	ANGPT2	4.91e-07	2.5516
35846_at	7067	thyroid hormone receptor, alpha (erythroblastic leukemia viral (v-erb-a) oncogene homolog, avian)	THRA	4.92e-07	-1.9203
225171_at	93663	Rho GTPase activating protein 18	ARHGAP18	4.98e-07	1.7707
222217_s_at	11000	solute carrier family 27 (fatty acid transporter), member 3	SLC27A3	4.98e-07	2.1206
210510_s_at	8829	neuropilin 1	NRP1	5.06e-07	2.3486
224978_s_at	57602	ubiquitin specific protease 36	USP36	5.12e-07	1.3495
226559_at	389792	immediate early response 5-like	IER5L	5.16e-07	2.6079
202206_at	10123	ADP-ribosylation factor-like 7	ARL7	5.2e-07	2.1189
223120_at	2519	fucosidase, alpha-L- 2, plasma	FUCA2	5.21e-07	2.0375
213746_s_at	2316	filamin A, alpha (actin binding protein 280)	FLNA	5.21e-07	2.4261
213486_at	57183	hypothetical protein DKFZp761N09121	DKFZP761N09121	5.22e-07	-3.2496
205547_s_at	6876	transgelin	TAGLN	5.23e-07	3.2003
201189_s_at	3710	inositol 1,4,5-triphosphate receptor, type 3	ITPR3	5.25e-07	3.2854
225524_at	118429	anthrax toxin receptor 2	ANTXR2	5.26e-07	1.944
200929_at	10972	transmembrane trafficking protein	TMP21	5.29e-07	1.4885
204757_s_at	9854	transmembrane protein 24	TMEM24	5.3e-07	-1.3234
212618_at	23060	Zinc finger protein 609	ZNF609	5.44e-07	-1.3462
208654_s_at	8763	CD164 antigen, sialomucin	CD164	5.55e-07	1.6529
218638_s_at	10417	spondin 2, extracellular matrix protein	SPON2	5.65e-07	1.7184
200601_at	81	actinin, alpha 4	ACTN4	5.65e-07	1.7486
204597_x_at	6781	stanniocalcin 1	STC1	5.71e-07	3.2194
202296_s_at	11079	RER1 retention in endoplasmic reticulum 1 homolog (S. cerevisiae)	RER1	5.72e-07	1.5107
219695_at	55512	sphingomyelin phosphodiesterase 3, neutral membrane (neutral sphingomyelinase II)	SMPD3	5.74e-07	-2.2074
213446_s_at	8826	IQ motif containing GTPase activating protein 1	IQGAP1	5.75e-07	1.6995
224920_x_at	91663	myeloid-associated differentiation marker	MYADM	5.83e-07	1.8961
219118_at	51303	FK506 binding protein 11, 19 kDa	FKBP11	5.85e-07	1.6479
207467_x_at	831	calpastatin	CAST	5.85e-07	1.7959
204971_at	1475	cystatin A (stefin A)	CSTA	5.95e-07	2.5753
210564_x_at	8837	CASP8 and FADD-like apoptosis regulator	CFLAR	5.99e-07	1.704
225058_at	56927	G protein-coupled receptor 108	GPR108	6.07e-07	1.5482
201160_s_at	8531	cold shock domain protein A	CSDA	6.08e-07	1.9495
217995_at	58472	sulfide quinone reductase-like (yeast)	SQRDL	6.18e-07	2.589
201469_s_at	6464	SHC (Src homology 2 domain containing) transforming protein 1	SHC1	6.18e-07	2.4976
229011_at		Transcribed locus, weakly similar to XP_495846.1 PREDICTED: similar to PRED15 [Homo sapiens]	---	6.2e-07	2.1479
203389_at	3797	kinesin family member 3C	KIF3C	6.29e-07	-1.8873
231876_at	81844	tripartite motif-containing 56	TRIM56	6.3e-07	2.5883
223279_s_at	55075	uveal autoantigen with coiled-coil domains and ankyrin repeats	UACA	6.3e-07	2.2982
225415_at	151636	deltex 3-like (Drosophila)	DTX3L	6.31e-07	2.2046
208394_x_at	11082	endothelial cell-specific molecule 1	ESM1	6.36e-07	2.7064
203320_at	10019	lymphocyte adaptor protein	LNK	6.38e-07	1.606
221754_s_at	57175	coronin, actin binding protein, 1B	CORO1B	6.39e-07	1.4955
202376_at	12	serine (or cysteine) proteinase inhibitor, clade A (alpha-1 antiproteinase, antitrypsin), member 3	SERPINA3	6.39e-07	2.9268
212091_s_at	1291	collagen, type VI, alpha 1	COL6A1	6.4e-07	3.0921
203679_at	11018	transmembrane emp24 domain containing 1	TMED1	6.42e-07	1.4301
218791_s_at	79768	chromosome 15 open reading frame 29	C15orf29	6.46e-07	-1.2914
201398_s_at	23471	translocation associated membrane protein 1	TRAM1	6.48e-07	1.4363
213988_s_at	6303	spermidine/spermine N1-acetyltransferase	SAT	6.6e-07	1.9867
224583_at	23406	coactosin-like 1 (Dictyostelium)	COTL1	6.67e-07	2.1125
205173_x_at	965	CD58 antigen, (lymphocyte function-associated antigen 3)	CD58	6.73e-07	2.1976
203780_at	10205	epithelial V-like antigen 1	EVA1	6.76e-07	1.97
201576_s_at	2720	galactosidase, beta 1	GLB1	6.8e-07	1.5321
227699_at	112849	chromosome 14 open reading frame 149	C14orf149	6.81e-07	1.5743
231402_at		hypothetical LOC202775 /// hypothetical LOC402617	LOC202775 /// LOC402617	6.81e-07	1.7784
226353_at	84888	signal peptide peptidase-like 2A	SPPL2A	6.83e-07	1.6901
209035_at	4192	midkine (neurite growth-promoting factor 2)	MDK	6.85e-07	2.9442
225314_at	132299	OCIA domain containing 2	OCIAD2	6.86e-07	2.8722
229222_at	79611	FLJ21963 protein	FLJ21963	6.95e-07	2.666
205004_at	55922	NF-kappaB repressing factor	NKRF	6.95e-07	-1.2961
217902_s_at	8924	hect domain and RLD 2	HERC2	7.11e-07	-1.357
201615_x_at	800	caldesmon 1	CALD1	7.16e-07	2.0466
204929_s_at	10791	vesicle-associated membrane protein 5 (myobrevin)	VAMP5	7.19e-07	2.6455
221486_at	2029	endosulfine alpha	ENSA	7.19e-07	-1.5873
204411_at	23046	kinesin family member 21B	KIF21B	7.23e-07	-2.5792
222496_s_at	54502	RNA-binding protein	FLJ20273	7.29e-07	1.6683
215498_s_at	5606	mitogen-activated protein kinase kinase 3 /// mitogen-activated protein kinase kinase 3	MAP2K3	7.35e-07	1.707
202734_at	9322	thyroid hormone receptor interactor 10	TRIP10	7.38e-07	1.7187
227779_at		Transcribed locus, moderately similar to XP_358515.1 RIKEN cDNA 1110006O17 [Mus musculus]	---	7.49e-07	2.1631
227609_at	94240	epithelial stromal interaction 1 (breast)	EPSTI1	7.54e-07	1.5565
202018_s_at	4057	lactotransferrin	LTF	7.54e-07	9.6623
202205_at	7408	vasodilator-stimulated phosphoprotein	VASP	7.57e-07	1.7695
201163_s_at	3490	insulin-like growth factor binding protein 7	IGFBP7	7.71e-07	1.5151
226670_s_at	80336	Chromosome 20 open reading frame 119	C20orf119	7.74e-07	2.3938
209536_s_at	30844	EH-domain containing 4	EHD4	7.81e-07	1.7436
202877_s_at	22918	complement component 1, q subcomponent, receptor 1 /// complement component 1, q subcomponent, receptor 1	C1QR1	7.87e-07	2.3604
201482_at	5768	quiescin Q6	QSCN6	7.94e-07	1.6785
215223_s_at	6648	superoxide dismutase 2, mitochondrial	SOD2	8.02e-07	3.1786
220595_at	29951	PDZ domain containing RING finger 4	PDZRN4	8.12e-07	-2.0259
227792_at		CDNA: FLJ22994 fis, clone KAT11918	---	8.25e-07	1.798
200609_s_at	9948	WD repeat domain 1	WDR1	8.28e-07	1.4152
229234_at	340554	zinc finger CCCH-type containing 12B	ZC3H12B	8.33e-07	-1.966
44702_at	85360	synapse defective 1, Rho GTPase, homolog 1 (C. elegans)	SYDE1	8.34e-07	1.2957
237261_at	79648	Microcephaly, primary autosomal recessive 1	MCPH1	8.34e-07	2.1547
204879_at	10630	podoplanin	PDPN	8.35e-07	4.1543
215049_x_at	9332	CD163 antigen	CD163	8.49e-07	3.8923
211995_x_at	71	actin, gamma 1	ACTG1	8.54e-07	1.2224
219685_at	59353	transmembrane protein 35	TMEM35	8.57e-07	-1.9148
232059_at	57453	Down syndrome cell adhesion molecule like 1	DSCAML1	8.66e-07	-2.5529
213368_x_at	8541	protein tyrosine phosphatase, receptor type, f polypeptide (PTPRF), interacting protein (liprin), alpha 3	PPFIA3	8.74e-07	-1.6333
209295_at	8795	tumor necrosis factor receptor superfamily, member 10b	TNFRSF10B	8.77e-07	2.1449
201474_s_at	3675	integrin, alpha 3 (antigen CD49C, alpha 3 subunit of VLA-3 receptor)	ITGA3	8.77e-07	2.1078
243213_at	6774	signal transducer and activator of transcription 3 (acute-phase response factor)	STAT3	8.8e-07	1.3915
32837_at	10555	1-acylglycerol-3-phosphate O-acyltransferase 2 (lysophosphatidic acid acyltransferase, beta)	AGPAT2	8.81e-07	1.3713
201508_at	3487	insulin-like growth factor binding protein 4	IGFBP4	8.94e-07	2.8603
226244_at	161198	C-type lectin domain family 14, member A	CLEC14A	9.12e-07	1.665
200931_s_at	7414	vinculin	VCL	9.32e-07	1.6824
209183_s_at	11067	chromosome 10 open reading frame 10	C10orf10	9.4e-07	2.3128
228325_at	23514	KIAA0146 protein	KIAA0146	9.45e-07	1.9383
219619_at	54769	DIRAS family, GTP-binding RAS-like 2	DIRAS2	9.5e-07	-2.8184
213439_x_at	10900	RaP2 interacting protein 8	RPIP8	9.52e-07	-1.805
212335_at	2799	glucosamine (N-acetyl)-6-sulfatase (Sanfilippo disease IIID)	GNS	9.56e-07	2.0878
204949_at	3385	intercellular adhesion molecule 3	ICAM3	9.67e-07	2.0364
225867_at	114990	slit-like 2 (Drosophila)	SLITL2	9.77e-07	1.6524
232079_s_at	5819	poliovirus receptor-related 2 (herpesvirus entry mediator B)	PVRL2	9.8e-07	1.6491
241353_s_at		hypothetical LOC202775 /// hypothetical LOC402617	LOC202775 /// LOC402617	9.8e-07	1.5965
236351_at	389023	hypothetical gene supported by BC032913; BC048425	LOC389023	9.81e-07	-1.9391
227996_at	10160	FERM, RhoGEF (ARHGEF) and pleckstrin domain protein 1 (chondrocyte-derived)	FARP1	9.81e-07	-2.0461
201234_at	3611	integrin-linked kinase	ILK	9.93e-07	1.5139
211970_x_at	71	actin, gamma 1	ACTG1	9.96e-07	1.2262
241659_at	221037	Jumonji domain containing 1C	JMJD1C	1.01e-06	1.6847
223452_s_at	25923	DKFZP564J0863 protein	DKFZP564J0863	1.01e-06	1.7289
218530_at	29109	formin homology 2 domain containing 1	FHOD1	1.02e-06	1.4958
224973_at	55603	family with sequence similarity 46, member A	FAM46A	1.03e-06	2.7534
215351_at	8634	RNA terminal phosphate cyclase domain 1	RTCD1	1.04e-06	-1.4064
202132_at	25937	WW domain containing transcription regulator 1	WWTR1	1.06e-06	1.5813
225647_s_at	1075	cathepsin C	CTSC	1.06e-06	3.4576
221926_s_at	84818	interleukin 17 receptor C	IL17RC	1.07e-06	2.1897
222446_s_at	25825	beta-site APP-cleaving enzyme 2	BACE2	1.07e-06	1.4546
202457_s_at	5530	protein phosphatase 3 (formerly 2B), catalytic subunit, alpha isoform (calcineurin A alpha)	PPP3CA	1.08e-06	-1.7615
206580_s_at	30008	EGF-containing fibulin-like extracellular matrix protein 2	EFEMP2	1.14e-06	2.1729
212154_at	6383	syndecan 2 (heparan sulfate proteoglycan 1, cell surface-associated, fibroglycan)	SDC2	1.16e-06	1.8643
212239_at	5295	phosphoinositide-3-kinase, regulatory subunit 1 (p85 alpha)	PIK3R1	1.17e-06	-1.5358
211959_at	3488	insulin-like growth factor binding protein 5	IGFBP5	1.18e-06	2.4206
212812_at		CDNA: FLJ22642 fis, clone HSI06970	---	1.18e-06	-1.4814
232946_s_at	55191	NAD synthetase 1	NADSYN1	1.19e-06	1.5711
212558_at	10252	sprouty homolog 1, antagonist of FGF signaling (Drosophila)	SPRY1	1.22e-06	2.5147
222429_at	28988	drebrin-like	DBNL	1.23e-06	1.4568
217436_x_at		HLA-G histocompatibility antigen, class I, G /// major histocompatibility complex, class I, H (pseudogene)	HLA-G /// HLA-H	1.25e-06	1.699
202835_at	10907	thioredoxin-like 4A	TXNL4A	1.26e-06	1.5972
214780_s_at	4650	myosin IXB	MYO9B	1.26e-06	1.264
201487_at	1075	cathepsin C	CTSC	1.26e-06	2.1718
205131_x_at	6320	C-type lectin domain family 11, member A	CLEC11A	1.27e-06	1.6028
212675_s_at		---	---	1.28e-06	-1.4336
233613_x_at	25996	Small fragment nuclease	DKFZP566E144	1.29e-06	2.348
213407_at	23035	PH domain and leucine rich repeat protein phosphatase-like	PHLPPL	1.3e-06	-1.2612
202311_s_at	1277	collagen, type I, alpha 1	COL1A1	1.31e-06	4.5907
216044_x_at	388650	hypothetical LOC388650	LOC388650	1.34e-06	-1.6776
224811_at		CDNA FLJ30652 fis, clone DFNES2000011	---	1.36e-06	1.6675
225258_at	54751	filamin binding LIM protein 1	FBLIM1	1.37e-06	1.7268
215127_s_at	5937	RNA binding motif, single stranded interacting protein 1	RBMS1	1.37e-06	1.4461
212240_s_at	5295	phosphoinositide-3-kinase, regulatory subunit 1 (p85 alpha)	PIK3R1	1.42e-06	-1.5781
200650_s_at	3939	lactate dehydrogenase A	LDHA	1.43e-06	2.0311
219332_at	79778	MICAL-like 2	MICAL-L2	1.44e-06	1.9161
229642_at	8874	Rho guanine nucleotide exchange factor (GEF) 7	ARHGEF7	1.44e-06	-2.2868
201170_s_at	8553	basic helix-loop-helix domain containing, class B, 2	BHLHB2	1.44e-06	2.1443
214830_at	145389	solute carrier family 38, member 6	SLC38A6	1.45e-06	1.9296
201087_at	5829	paxillin	PXN	1.45e-06	1.4336
202531_at	3659	interferon regulatory factor 1	IRF1	1.45e-06	1.825
203717_at	1803	dipeptidylpeptidase 4 (CD26, adenosine deaminase complexing protein 2)	DPP4	1.45e-06	2.0633
223054_at	51726	DnaJ (Hsp40) homolog, subfamily B, member 11	DNAJB11	1.46e-06	1.5818
204100_at	7067	thyroid hormone receptor, alpha (erythroblastic leukemia viral (v-erb-a) oncogene homolog, avian)	THRA	1.46e-06	-3.045
225872_at	80255	solute carrier family 35, member F5	SLC35F5	1.48e-06	1.8652
202207_at	10123	ADP-ribosylation factor-like 7	ARL7	1.48e-06	3.0233
209065_at	7381	ubiquinol-cytochrome c reductase binding protein	UQCRB	1.49e-06	-1.4467
202998_s_at	4017	lysyl oxidase-like 2	LOXL2	1.49e-06	2.5422
206051_at	1996	ELAV (embryonic lethal, abnormal vision, Drosophila)-like 4 (Hu antigen D)	ELAVL4	1.49e-06	-2.8521
203739_at	7764	zinc finger protein 217	ZNF217	1.5e-06	2.2947
209626_s_at	26031	oxysterol binding protein-like 3	OSBPL3	1.53e-06	1.6289
216307_at	1607	diacylglycerol kinase, beta 90kDa	DGKB	1.54e-06	-2.5424
222757_s_at	51776	sterile alpha motif and leucine zipper containing kinase AZK	ZAK	1.56e-06	1.1727
218753_at	55113	X Kell blood group precursor-related family, member 8	XKR8	1.57e-06	1.3147
222449_at	56937	transmembrane, prostate androgen induced RNA	TMEPAI	1.58e-06	2.0146
207668_x_at	10130	protein disulfide isomerase family A, member 6	PDIA6	1.58e-06	1.5648
212062_at	10079	ATPase, Class II, type 9A	ATP9A	1.58e-06	-1.5177
228813_at	9759	histone deacetylase 4	HDAC4	1.58e-06	-1.7701
203857_s_at	10954	protein disulfide isomerase family A, member 5	PDIA5	1.59e-06	1.6843
229243_at	387790	Hypothetical LOC387790	---	1.6e-06	-1.7083
202847_at	5106	phosphoenolpyruvate carboxykinase 2 (mitochondrial)	PCK2	1.6e-06	1.5701
226279_at	11098	protease, serine, 23	PRSS23	1.62e-06	2.2384
204363_at	2152	coagulation factor III (thromboplastin, tissue factor)	F3	1.64e-06	2.3829
213416_at	3676	integrin, alpha 4 (antigen CD49D, alpha 4 subunit of VLA-4 receptor)	ITGA4	1.65e-06	2.1631
200833_s_at	5908	RAP1B, member of RAS oncogene family	RAP1B	1.66e-06	1.3624
201215_at	5358	plastin 3 (T isoform)	PLS3	1.66e-06	1.9077
231092_s_at	84937	Zinc and ring finger 1	ZNRF1	1.67e-06	1.5616
242999_at	8874	Rho guanine nucleotide exchange factor (GEF) 7	ARHGEF7	1.67e-06	-1.9714
212481_s_at	7171	tropomyosin 4	TPM4	1.67e-06	1.9918
204958_at	1263	polo-like kinase 3 (Drosophila)	PLK3	1.67e-06	1.581
200611_s_at	9948	WD repeat domain 1	WDR1	1.69e-06	1.448
212268_at	1992	serine (or cysteine) proteinase inhibitor, clade B (ovalbumin), member 1	SERPINB1	1.71e-06	2.349
204995_at	8851	cyclin-dependent kinase 5, regulatory subunit 1 (p35)	CDK5R1	1.73e-06	-2.7211
213078_x_at	254531	PLSC domain containing protein	LOC254531	1.76e-06	-1.3403
212082_s_at	4637	myosin, light polypeptide 6, alkali, smooth muscle and non-muscle	MYL6	1.77e-06	1.3456
238906_s_at	57381	ras homolog gene family, member J	RHOJ	1.78e-06	1.9528
225214_at	5695	Proteasome (prosome, macropain) subunit, beta type, 7	PSMB7	1.79e-06	1.8967
201765_s_at	3073	hexosaminidase A (alpha polypeptide)	HEXA	1.79e-06	1.3103
221024_s_at	81031	solute carrier family 2 (facilitated glucose transporter), member 10 /// solute carrier family 2 (facilitated glucose transporter), member 10	SLC2A10	1.81e-06	2.9061
219116_s_at	55208	chromosome 13 open reading frame 17	C13orf17	1.81e-06	-1.4004
201578_at	5420	podocalyxin-like	PODXL	1.85e-06	1.8008
209696_at	2203	fructose-1,6-bisphosphatase 1	FBP1	1.9e-06	1.4091
204723_at	55800	sodium channel, voltage-gated, type III, beta	SCN3B	1.92e-06	-4.253
220937_s_at	27090	ST6 (alpha-N-acetyl-neuraminyl-2,3-beta-galactosyl-1,3)-N-acetylgalactosaminide alpha-2,6-sialyltransferase 4	ST6GALNAC4	1.92e-06	1.4475
204955_at	8406	sushi-repeat-containing protein, X-linked	SRPX	1.95e-06	2.5761
205574_x_at	649	bone morphogenetic protein 1	BMP1	1.95e-06	2.123
232544_at	5431	Polymerase (RNA) II (DNA directed) polypeptide B, 140kDa	POLR2B	1.97e-06	2.9536
204150_at	23166	stabilin 1	STAB1	1.98e-06	3.0503
215469_at		Clone IMAGE:26186, mRNA sequence	---	1.98e-06	-1.9323
1729_at	8717	TNFRSF1A-associated via death domain	TRADD	2.01e-06	1.4115
224906_at	196527	transmembrane protein 16F	TMEM16F	2.04e-06	1.7444
217733_s_at	9168	thymosin, beta 10	TMSB10	2.05e-06	1.5346
202364_at	4601	MAX interactor 1 /// MAX interactor 1	MXI1	2.05e-06	-1.7447
244218_at	27044	Staphylococcal nuclease domain containing 1	SND1	2.06e-06	-2.0761
212334_at	2799	glucosamine (N-acetyl)-6-sulfatase (Sanfilippo disease IIID)	GNS	2.08e-06	1.6975
234141_s_at	286059	hypothetical protein LOC286059	LOC286059	2.09e-06	1.7647
213990_s_at	57144	p21(CDKN1A)-activated kinase 7	PAK7	2.1e-06	-1.6214
201954_at	10095	actin related protein 2/3 complex, subunit 1B, 41kDa	ARPC1B	2.1e-06	1.5268
219549_s_at	10313	reticulon 3	RTN3	2.11e-06	-1.4217
223509_at	9075	claudin 2	CLDN2	2.14e-06	1.4305
200654_at	5034	procollagen-proline, 2-oxoglutarate 4-dioxygenase (proline 4-hydroxylase), beta polypeptide (protein disulfide isomerase-associated 1)	P4HB	2.16e-06	1.8673
221908_at	84900	Hypothetical protein FLJ14627	FLJ14627	2.17e-06	-1.647
200923_at	3959	lectin, galactoside-binding, soluble, 3 binding protein	LGALS3BP	2.2e-06	1.7769
222412_s_at	6747	signal sequence receptor, gamma (translocon-associated protein gamma)	SSR3	2.21e-06	2.2224
204174_at	241	arachidonate 5-lipoxygenase-activating protein	ALOX5AP	2.25e-06	2.5093
205266_at	3976	leukemia inhibitory factor (cholinergic differentiation factor)	LIF	2.26e-06	4.3896
224988_at	221477	chromosome 6 open reading frame 89	C6orf89	2.27e-06	1.2261
201829_at	10276	neuroepithelial cell transforming gene 1	NET1	2.27e-06	-1.8477
229286_at	57692	melanoma antigen family E, 1	MAGEE1	2.3e-06	-1.9122
203678_at	22909	KIAA1018 protein	KIAA1018	2.3e-06	-1.3018
225869_s_at	81622	unc-93 homolog B1 (C. elegans)	UNC93B1	2.31e-06	1.9431
224598_at	11282	mannosyl (alpha-1,3-)-glycoprotein beta-1,4-N-acetylglucosaminyltransferase, isoenzyme B	MGAT4B	2.32e-06	1.7036
231577_s_at	2633	guanylate binding protein 1, interferon-inducible, 67kDa	GBP1	2.32e-06	3.5659
205122_at	8577	transmembrane protein with EGF-like and two follistatin-like domains 1	TMEFF1	2.33e-06	-2.0028
203324_s_at	858	caveolin 2	CAV2	2.35e-06	2.5675
226705_at	2260	Fibroblast growth factor receptor 1 (fms-related tyrosine kinase 2, Pfeiffer syndrome)	FGFR1	2.39e-06	1.662
212690_at	23259	DDHD domain containing 2	DDHD2	2.4e-06	-1.5289
225128_at	143888	KDEL (Lys-Asp-Glu-Leu) containing 2	KDELC2	2.41e-06	2.2548
212978_at	23507	leucine rich repeat containing 8 family, member B	LRRC8B	2.41e-06	-1.3453
225289_at	6774	signal transducer and activator of transcription 3 (acute-phase response factor)	STAT3	2.41e-06	1.5406
215760_s_at	22904	KIAA0963	KIAA0963	2.46e-06	2.2646
215307_at		---	---	2.5e-06	-1.5793
218084_x_at	53827	FXYD domain containing ion transport regulator 5	FXYD5	2.51e-06	1.9075
231053_at		Transcribed locus	---	2.52e-06	-1.5438
228598_at	57628	dipeptidylpeptidase 10	DPP10	2.53e-06	-3.0853
210999_s_at	2887	growth factor receptor-bound protein 10	GRB10	2.58e-06	1.4303
201109_s_at	7057	thrombospondin 1	THBS1	2.59e-06	2.4692
224963_at	1836	solute carrier family 26 (sulfate transporter), member 2	SLC26A2	2.59e-06	1.9646
203234_at	7378	uridine phosphorylase 1	UPP1	2.61e-06	2.5199
213923_at	5912	RAP2B, member of RAS oncogene family	RAP2B	2.61e-06	1.4117
200839_s_at	1508	cathepsin B	CTSB	2.62e-06	1.6427
223402_at	54935	dual specificity phosphatase 23	DUSP23	2.64e-06	1.9631
204595_s_at	6781	stanniocalcin 1	STC1	2.64e-06	1.6681
225673_at	91663	myeloid-associated differentiation marker	MYADM	2.65e-06	1.8322
227188_at	59271	chromosome 21 open reading frame 63	C21orf63	2.76e-06	2.9366
204017_at	11015	KDEL (Lys-Asp-Glu-Leu) endoplasmic reticulum protein retention receptor 3	KDELR3	2.77e-06	2.1251
217967_s_at	116496	chromosome 1 open reading frame 24	C1orf24	2.79e-06	2.1878
212089_at	4000	lamin A/C	LMNA	2.8e-06	1.69
224710_at	83871	RAB34, member RAS oncogene family	RAB34	2.82e-06	4.4373
229074_at	30844	EH-domain containing 4	EHD4	2.83e-06	2.0425
205645_at	9185	RALBP1 associated Eps domain containing 2	REPS2	2.83e-06	-1.9167
222003_s_at	57572	dedicator of cytokinesis 6	DOCK6	2.84e-06	1.9795
235541_at	81887	LAS1-like (S. cerevisiae)	LAS1L	2.85e-06	-1.4321
202087_s_at	1514	cathepsin L	CTSL	2.85e-06	1.5865
212988_x_at	71	actin, gamma 1	ACTG1	2.85e-06	1.2109
223217_s_at	64332	nuclear factor of kappa light polypeptide gene enhancer in B-cells inhibitor, zeta	NFKBIZ	2.86e-06	2.3631
235230_at	257068	Phosphatidylinositol-specific phospholipase C, X domain containing 2	PLCXD2	2.87e-06	-2.1465
203895_at	5332	phospholipase C, beta 4	PLCB4	2.89e-06	-1.6963
218818_at	2275	four and a half LIM domains 3	FHL3	2.9e-06	1.4162
224252_s_at	53827	FXYD domain containing ion transport regulator 5	FXYD5	2.94e-06	2.2019
218035_s_at	54502	RNA-binding protein	FLJ20273	2.95e-06	2.1563
236440_at		CDNA FLJ41325 fis, clone BRAMY2046871	---	2.95e-06	-1.9292
201850_at	822	capping protein (actin filament), gelsolin-like	CAPG	2.97e-06	2.6525
207093_s_at	4974	oligodendrocyte myelin glycoprotein	OMG	2.98e-06	-2.3545
225530_at	126308	MOB1, Mps One Binder kinase activator-like 2A (yeast)	MOBKL2A	2.99e-06	1.4373
224790_at	50807	development and differentiation enhancing factor 1	DDEF1	2.99e-06	1.5352
202391_at	10409	brain abundant, membrane attached signal protein 1	BASP1	3.02e-06	-2.235
225003_at	374882	MBC3205	UNQ501	3.03e-06	1.661
213790_at	8038	A disintegrin and metalloproteinase domain 12 (meltrin alpha)	ADAM12	3.03e-06	2.4938
213269_at	57209	zinc finger protein 248	ZNF248	3.05e-06	-1.6886
212453_at	26128	KIAA1279	KIAA1279	3.06e-06	-1.3484
224959_at	1836	solute carrier family 26 (sulfate transporter), member 2	SLC26A2	3.06e-06	1.9576
222834_s_at	55970	guanine nucleotide binding protein (G protein), gamma 12	GNG12	3.07e-06	1.774
210973_s_at	2260	fibroblast growth factor receptor 1 (fms-related tyrosine kinase 2, Pfeiffer syndrome)	FGFR1	3.09e-06	2.1862
230911_at	6495	Sine oculis homeobox homolog 1 (Drosophila)	SIX1	3.1e-06	1.7345
213776_at	157562	hypothetical protein LOC157562	LOC157562	3.11e-06	-1.6195
223591_at	84282	ring finger protein 135	RNF135	3.11e-06	2.1315
232078_at	5819	poliovirus receptor-related 2 (herpesvirus entry mediator B)	PVRL2	3.14e-06	1.9074
221792_at	51560	RAB6B, member RAS oncogene family	RAB6B	3.17e-06	-2.1767
239068_at	285831	hypothetical protein LOC285831	LOC285831	3.18e-06	-1.3055
212185_x_at	4502	metallothionein 2A	MT2A	3.18e-06	1.392
202465_at	5118	procollagen C-endopeptidase enhancer	PCOLCE	3.19e-06	1.7849
221253_s_at	81567	thioredoxin domain containing 5 /// thioredoxin domain containing 5	TXNDC5	3.2e-06	1.5293
203484_at	23480	Sec61 gamma subunit	SEC61G	3.21e-06	1.9183
209915_s_at	9378	neurexin 1	NRXN1	3.21e-06	-3.0588
224911_s_at	131566	discoidin, CUB and LCCL domain containing 2	DCBLD2	3.25e-06	2.0877
202252_at	5872	RAB13, member RAS oncogene family	RAB13	3.25e-06	1.7118
212363_x_at	71	actin, gamma 1	ACTG1	3.26e-06	1.2634
209166_s_at	4125	mannosidase, alpha, class 2B, member 1	MAN2B1	3.27e-06	1.6434
202429_s_at	5530	protein phosphatase 3 (formerly 2B), catalytic subunit, alpha isoform (calcineurin A alpha)	PPP3CA	3.35e-06	-1.6138
229391_s_at	441168	hypothetical protein LOC441168	LOC441168	3.43e-06	2.3861
201412_at	26020	low density lipoprotein receptor-related protein 10	LRP10	3.43e-06	1.5892
227013_at	26524	LATS, large tumor suppressor, homolog 2 (Drosophila)	LATS2	3.44e-06	2.896
236249_at	121457	IKK interacting protein	IKIP	3.46e-06	2.2019
223551_at	5570	protein kinase (cAMP-dependent, catalytic) inhibitor beta	PKIB	3.46e-06	2.4523
220495_s_at	79770	chromosome 5 open reading frame 14	C5orf14	3.48e-06	1.4959
203088_at	10516	fibulin 5	FBLN5	3.51e-06	1.6981
202484_s_at	8932	methyl-CpG binding domain protein 2	MBD2	3.52e-06	1.5506
203028_s_at	1535	cytochrome b-245, alpha polypeptide	CYBA	3.6e-06	3.4859
203425_s_at	3488	insulin-like growth factor binding protein 5	IGFBP5	3.67e-06	1.8278
204999_s_at	22809	activating transcription factor 5	ATF5	3.7e-06	1.6475
226218_at	3575	Interleukin 7 receptor	IL7R	3.71e-06	2.7693
201126_s_at	4245	mannosyl (alpha-1,3-)-glycoprotein beta-1,2-N-acetylglucosaminyltransferase	MGAT1	3.73e-06	1.578
230036_at	219285	sterile alpha motif domain containing 9-like	SAMD9L	3.77e-06	1.8758
200649_at	4924	nucleobindin 1	NUCB1	3.77e-06	1.5087
219643_at	53353	low density lipoprotein-related protein 1B (deleted in tumors)	LRP1B	3.79e-06	-2.4015
218970_s_at	51076	cutC copper transporter homolog (E.coli)	CUTC	3.83e-06	-1.4605
217897_at	53826	FXYD domain containing ion transport regulator 6	FXYD6	3.84e-06	-1.6648
217716_s_at	29927	Sec61 alpha 1 subunit (S. cerevisiae)	SEC61A1	3.84e-06	1.7462
201743_at	929	CD14 antigen /// CD14 antigen	CD14	3.84e-06	3.0145
213417_at	6909	T-box 2	TBX2	3.85e-06	1.7938
200757_s_at	813	calumenin	CALU	3.86e-06	1.4575
200889_s_at	6745	signal sequence receptor, alpha (translocon-associated protein alpha)	SSR1	3.89e-06	1.4558
212647_at	6237	related RAS viral (r-ras) oncogene homolog	RRAS	3.91e-06	2.3446
212731_at	157567	ankyrin repeat domain 46	ANKRD46	3.92e-06	-1.6933
240387_at	84959	Cbl-interacting protein Sts-1	STS-1	3.92e-06	1.5041
213009_s_at	4591	tripartite motif-containing 37	TRIM37	3.92e-06	-1.4614
203240_at	8857	Fc fragment of IgG binding protein	FCGBP	3.93e-06	5.9204
212503_s_at	22982	KIAA0934	KIAA0934	3.94e-06	-1.6366
200656_s_at	5034	procollagen-proline, 2-oxoglutarate 4-dioxygenase (proline 4-hydroxylase), beta polypeptide (protein disulfide isomerase-associated 1)	P4HB	3.97e-06	1.8641
226021_at	157506	retinol dehydrogenase 10 (all-trans)	RDH10	4e-06	2.8864
213142_x_at	54103	hypothetical protein LOC54103	LOC54103	4.01e-06	2.3234
213222_at	23236	phospholipase C, beta 1 (phosphoinositide-specific)	PLCB1	4.02e-06	-1.9709
205640_at	221	aldehyde dehydrogenase 3 family, member B1	ALDH3B1	4.02e-06	2.4524
211368_s_at	834	caspase 1, apoptosis-related cysteine protease (interleukin 1, beta, convertase)	CASP1	4.03e-06	2.1838
242193_at	441351	Hypothetical gene supported by BX537900	---	4.06e-06	-2.2663
209234_at	23095	kinesin family member 1B	KIF1B	4.12e-06	-1.6671
220975_s_at	114897	C1q and tumor necrosis factor related protein 1 /// C1q and tumor necrosis factor related protein 1	C1QTNF1	4.15e-06	1.9299
201858_s_at	5552	proteoglycan 1, secretory granule	PRG1	4.15e-06	2.4467
204168_at	4258	microsomal glutathione S-transferase 2	MGST2	4.24e-06	1.351
209306_s_at	23075	SWAP-70 protein	SWAP70	4.26e-06	1.7632
226487_at	84915	hypothetical protein FLJ14721	FLJ14721	4.3e-06	-1.9631
217770_at	51604	phosphatidylinositol glycan, class T	PIGT	4.32e-06	1.488
201744_s_at	4060	lumican	LUM	4.34e-06	4.4067
226603_at	219285	sterile alpha motif domain containing 9-like	SAMD9L	4.35e-06	1.9483
212710_at	157922	calmodulin regulated spectrin-associated protein 1	CAMSAP1	4.39e-06	-1.4309
210385_s_at	51752	type 1 tumor necrosis factor receptor shedding aminopeptidase regulator	ARTS-1	4.42e-06	1.7329
202450_s_at	1513	cathepsin K (pycnodysostosis)	CTSK	4.43e-06	1.8642
231320_at	10682	emopamil binding protein (sterol isomerase)	EBP	4.44e-06	1.2464
204813_at	5602	mitogen-activated protein kinase 10	MAPK10	4.48e-06	-1.5117
208579_x_at	54145	H2B histone family, member S	H2BFS	4.51e-06	1.6381
201645_at	3371	tenascin C (hexabrachion)	TNC	4.51e-06	2.5409
227425_at	9185	RALBP1 associated Eps domain containing 2	REPS2	4.53e-06	-2.3474
208405_s_at	8763	CD164 antigen, sialomucin	CD164	4.57e-06	1.3469
227964_at	83786	FKSG44 gene	FKSG44	4.59e-06	1.6479
210678_s_at	10555	1-acylglycerol-3-phosphate O-acyltransferase 2 (lysophosphatidic acid acyltransferase, beta)	AGPAT2	4.6e-06	1.7599
202381_at	8754	a disintegrin and metalloproteinase domain 9 (meltrin gamma)	ADAM9	4.64e-06	1.8463
202307_s_at	6890	transporter 1, ATP-binding cassette, sub-family B (MDR/TAP)	TAP1	4.64e-06	1.8322
233310_at		CDNA FLJ34007 fis, clone FCBBF1000349	---	4.64e-06	-1.6756
203561_at	2212	Fc fragment of IgG, low affinity IIa, receptor (CD32)	FCGR2A	4.7e-06	2.364
219645_at	844	calsequestrin 1 (fast-twitch, skeletal muscle)	CASQ1	4.7e-06	-1.6099
225195_at	285381	zinc finger, CSL-type containing 2	ZCSL2	4.71e-06	1.8008
203426_s_at	3488	insulin-like growth factor binding protein 5	IGFBP5	4.79e-06	1.9101
212928_at	23270	TSPY-like 4	TSPYL4	4.83e-06	-1.5437
226480_at	27292	Dimethyladenosine transferase	HSA9761	4.84e-06	-1.4425
202185_at	8985	procollagen-lysine, 2-oxoglutarate 5-dioxygenase 3	PLOD3	4.84e-06	1.5898
200701_at	10577	Niemann-Pick disease, type C2	NPC2	4.85e-06	1.9195
211799_x_at	3107	Major histocompatibility complex, class I, C	HLA-C	4.86e-06	1.7078
212976_at	23507	leucine rich repeat containing 8 family, member B	LRRC8B	4.87e-06	-1.8216
217714_x_at	3925	stathmin 1/oncoprotein 18	STMN1	4.87e-06	-1.569
203408_s_at	6304	special AT-rich sequence binding protein 1 (binds to nuclear matrix/scaffold-associating DNA's)	SATB1	4.9e-06	-1.9845
229624_at	401922	similar to OPA3 protein; Optic atrophy 3 (Iraqi-Jewish optic atrophy plus)	LOC401922	4.94e-06	1.47
226088_at	84885	zinc finger, DHHC-type containing 12	ZDHHC12	4.96e-06	1.2821
215253_s_at	1827	Down syndrome critical region gene 1	DSCR1	4.97e-06	1.9967
225303_at	55243	kin of IRRE like (Drosophila)	KIRREL	5.01e-06	1.6449
208309_s_at	10892	mucosa associated lymphoid tissue lymphoma translocation gene 1	MALT1	5.04e-06	1.6549
235309_at		CDNA clone IMAGE:4140029, partial cds	---	5.05e-06	-1.5541
224657_at	54206	mitogen-inducible gene 6	MIG-6	5.09e-06	2.0157
222718_at	58986	transmembrane protein 8 (five membrane-spanning domains)	TMEM8	5.12e-06	1.2832
210764_s_at	3491	cysteine-rich, angiogenic inducer, 61	CYR61	5.12e-06	3.611
203665_at	3162	heme oxygenase (decycling) 1	HMOX1	5.14e-06	2.6148
216504_s_at	64116	Solute carrier family 39 (zinc transporter), member 8	SLC39A8	5.15e-06	1.5746
225411_at	84910	Hypothetical protein FLJ14681	FLJ14681	5.16e-06	1.7566
209307_at		---	---	5.17e-06	1.8492
213126_at	112950	mediator of RNA polymerase II transcription, subunit 8 homolog (yeast)	MED8	5.18e-06	1.8844
209871_s_at	321	amyloid beta (A4) precursor protein-binding, family A, member 2 (X11-like)	APBA2	5.19e-06	-1.7741
210513_s_at	7422	vascular endothelial growth factor	VEGF	5.23e-06	3.3204
205896_at	6583	solute carrier family 22 (organic cation transporter), member 4	SLC22A4	5.23e-06	1.6411
202291_s_at	4256	matrix Gla protein	MGP	5.24e-06	5.353
205579_at	3269	histamine receptor H1	HRH1	5.25e-06	1.8476
209064_x_at	10605	poly(A) binding protein interacting protein 1	PAIP1	5.26e-06	-1.3457
209124_at	4615	myeloid differentiation primary response gene (88)	MYD88	5.28e-06	1.6339
238725_at		Transcribed locus, weakly similar to XP_496299.1 PREDICTED: hypothetical protein LOC148206 [Homo sapiens]	---	5.32e-06	3.2062
229802_at	8840	WNT1 inducible signaling pathway protein 1	WISP1	5.34e-06	3.2565
204226_at	27067	staufen, RNA binding protein, homolog 2 (Drosophila)	STAU2	5.35e-06	-1.3517
222640_at	1788	DNA (cytosine-5-)-methyltransferase 3 alpha	DNMT3A	5.43e-06	1.27
211404_s_at	334	amyloid beta (A4) precursor-like protein 2	APLP2	5.44e-06	1.4783
203423_at	5947	retinol binding protein 1, cellular	RBP1	5.45e-06	4.727
239414_at	2131	Exostoses (multiple) 1	EXT1	5.47e-06	1.1998
221898_at	10630	podoplanin	PDPN	5.5e-06	4.9381
223592_s_at	84282	ring finger protein 135	RNF135	5.51e-06	2.1328
224670_at	55861	chromosome 20 open reading frame 35	C20orf35	5.53e-06	1.2434
209939_x_at	8837	CASP8 and FADD-like apoptosis regulator	CFLAR	5.53e-06	1.353
211668_s_at	5328	plasminogen activator, urokinase /// plasminogen activator, urokinase	PLAU	5.56e-06	2.0782
226623_at	84457	phytanoyl-CoA hydroxylase interacting protein-like	PHYHIPL	5.57e-06	-1.8639
241812_at	26010	DNA polymerase-transactivated protein 6	DNAPTP6	5.66e-06	1.3622
221882_s_at	58986	transmembrane protein 8 (five membrane-spanning domains)	TMEM8	5.7e-06	1.3473
231980_at	220164	Docking protein 6	DOK6	5.72e-06	-2.2417
227314_at	3673	Integrin, alpha 2 (CD49B, alpha 2 subunit of VLA-2 receptor)	ITGA2	5.74e-06	2.8528
203424_s_at	3488	insulin-like growth factor binding protein 5	IGFBP5	5.84e-06	2.5448
224701_at	54625	poly (ADP-ribose) polymerase family, member 14	PARP14	5.86e-06	1.946
203264_s_at	23229	Cdc42 guanine nucleotide exchange factor (GEF) 9	ARHGEF9	5.88e-06	-1.7632
208983_s_at	5175	platelet/endothelial cell adhesion molecule (CD31 antigen)	PECAM1	5.9e-06	1.5562
218454_at	79887	hypothetical protein FLJ22662	FLJ22662	5.91e-06	2.0036
213113_s_at	29015	solute carrier family 43, member 3	SLC43A3	5.96e-06	1.5607
209454_s_at	7005	TEA domain family member 3	TEAD3	6.03e-06	1.3131
201438_at	1293	collagen, type VI, alpha 3	COL6A3	6.05e-06	5.4455
226071_at	54507	thrombospondin repeat containing 1	TSRC1	6.06e-06	1.7542
208658_at	9601	protein disulfide isomerase family A, member 4	PDIA4	6.06e-06	1.6733
221552_at	57406	abhydrolase domain containing 6	ABHD6	6.08e-06	-1.6054
243020_at	10144	Family with sequence similarity 13, member A1	FAM13A1	6.16e-06	-1.1803
205751_at	6456	SH3-domain GRB2-like 2	SH3GL2	6.18e-06	-4.5843
243753_at	127254	chromosome 1 open reading frame 173	C1orf173	6.26e-06	1.5219
200766_at	1509	cathepsin D (lysosomal aspartyl protease)	CTSD	6.27e-06	1.7797
222784_at		---	---	6.28e-06	-8.1044
210791_s_at	9743	Rho GTPase-activating protein	RICS	6.29e-06	-1.4822
219800_s_at		---	---	6.46e-06	-1.4328
212462_at		---	---	6.48e-06	-1.5608
217863_at	8554	protein inhibitor of activated STAT, 1	PIAS1	6.51e-06	-1.5145
204953_at	9892	synaptosomal-associated protein, 91kDa homolog (mouse)	SNAP91	6.52e-06	-4.3556
210292_s_at		protocadherin 11 X-linked /// protocadherin 11 Y-linked	PCDH11X /// PCDH11Y	6.54e-06	-2.0381
217795_s_at	79188	transmembrane protein 43	TMEM43	6.57e-06	1.3952
203348_s_at	2119	ets variant gene 5 (ets-related molecule)	ETV5	6.6e-06	2.0688
205729_at	9180	oncostatin M receptor	OSMR	6.62e-06	1.9878
221477_s_at	79099	hypothetical protein MGC5618	MGC5618	6.65e-06	2.3784
205634_x_at	254359	zinc finger, DHHC-type containing 24	ZDHHC24	6.78e-06	1.427
201573_s_at	2107	eukaryotic translation termination factor 1	ETF1	6.8e-06	1.3368
222240_s_at	51477	myo-inositol 1-phosphate synthase A1	ISYNA1	6.88e-06	1.5386
201174_s_at	54386	telomeric repeat binding factor 2, interacting protein	TERF2IP	6.9e-06	-1.4375
219042_at	11178	leucine zipper, putative tumor suppressor 1	LZTS1	6.9e-06	1.6731
218694_at	51309	armadillo repeat containing, X-linked 1	ARMCX1	6.91e-06	-1.2899
218008_at	55069	hypothetical protein FLJ10099	FLJ10099	6.95e-06	1.5657
209981_at	27254	RNA-binding protein pippin	PIPPIN	6.95e-06	-2.4495
204517_at	5480	peptidylprolyl isomerase C (cyclophilin C)	PPIC	6.99e-06	1.6903
223321_s_at	53834	fibroblast growth factor receptor-like 1	FGFRL1	7.03e-06	1.6731
214880_x_at	800	caldesmon 1	CALD1	7.03e-06	2.1336
200700_s_at	11014	KDEL (Lys-Asp-Glu-Leu) endoplasmic reticulum protein retention receptor 2	KDELR2	7.05e-06	1.7563
233268_s_at	91612	churchill domain containing 1	CHURC1	7.09e-06	1.5893
218880_at	2355	FOS-like antigen 2	FOSL2	7.1e-06	2.0204
201206_s_at	6238	ribosome binding protein 1 homolog 180kDa (dog)	RRBP1	7.17e-06	1.8058
205638_at	577	brain-specific angiogenesis inhibitor 3	BAI3	7.18e-06	-1.8943
229201_at		Full-length cDNA clone CS0DF014YC15 of Fetal brain of Homo sapiens (human)	---	7.18e-06	-2.8628
204303_s_at	9811	KIAA0427	KIAA0427	7.29e-06	-1.4965
223210_at	91612	churchill domain containing 1	CHURC1	7.32e-06	1.6796
232364_at	80204	F-box protein 11	FBXO11	7.49e-06	1.4943
204907_s_at	602	B-cell CLL/lymphoma 3	BCL3	7.5e-06	1.3754
243999_at	162394	hypothetical protein MGC19764	MGC19764	7.55e-06	1.7094
211015_s_at	3308	heat shock 70kDa protein 4	HSPA4	7.61e-06	1.3526
208398_s_at	9519	TBP-like 1	TBPL1	7.69e-06	-1.3795
203300_x_at	8905	adaptor-related protein complex 1, sigma 2 subunit	AP1S2	7.69e-06	1.5879
211395_x_at	9103	Fc fragment of IgG, low affinity IIc, receptor for (CD32)	FCGR2C	7.73e-06	1.8039
214717_at	150967	hypothetical protein DKFZp434H1419	DKFZp434H1419	7.77e-06	-1.4881
217523_at	960	CD44 antigen (homing function and Indian blood group system)	CD44	7.81e-06	2.8597
207677_s_at	4689	neutrophil cytosolic factor 4, 40kDa /// neutrophil cytosolic factor 4, 40kDa	NCF4	7.86e-06	2.0358
203212_s_at	8898	myotubularin related protein 2	MTMR2	7.89e-06	-1.7388
204465_s_at	9118	internexin neuronal intermediate filament protein, alpha	INA	7.94e-06	-4.377
205904_at	4276	MHC class I polypeptide-related sequence A	MICA	7.94e-06	1.9998
231779_at	3656	interleukin-1 receptor-associated kinase 2	IRAK2	7.96e-06	1.6642
234795_at	6461	SHB (Src homology 2 domain containing) adaptor protein B	SHB	8e-06	1.3125
202973_x_at	10144	family with sequence similarity 13, member A1	FAM13A1	8.03e-06	-1.6425
201617_x_at	800	caldesmon 1	CALD1	8.04e-06	2.1101
209191_at	84617	tubulin, beta 6	TUBB6	8.07e-06	2.2786
243296_at	10135	Pre-B-cell colony enhancing factor 1	PBEF1	8.08e-06	3.402
216841_s_at	6648	superoxide dismutase 2, mitochondrial	SOD2	8.08e-06	2.8282
228234_at	353376	toll-like receptor adaptor molecule 2	TICAM2	8.11e-06	1.3179
202075_s_at	5360	phospholipid transfer protein	PLTP	8.16e-06	2.0388
213307_at	22941	SH3 and multiple ankyrin repeat domains 2	SHANK2	8.18e-06	-1.9298
215423_at		Cri-du-chat region mRNA, clone NIBB11	---	8.22e-06	-2.3803
210018_x_at	10892	mucosa associated lymphoid tissue lymphoma translocation gene 1	MALT1	8.24e-06	1.5421
225379_at	4137	microtubule-associated protein tau	MAPT	8.24e-06	-2.1332
205269_at	3937	lymphocyte cytosolic protein 2 (SH2 domain containing leukocyte protein of 76kDa)	LCP2	8.26e-06	1.8394
222638_s_at	55836	chromosome 6 open reading frame 35	C6orf35	8.33e-06	1.4595
218686_s_at	64285	rhomboid family 1 (Drosophila)	RHBDF1	8.34e-06	1.5225
209983_s_at	9379	neurexin 2	NRXN2	8.34e-06	-2.395
243483_at	79054	transient receptor potential cation channel, subfamily M, member 8	TRPM8	8.42e-06	2.6216
217047_s_at	10144	family with sequence similarity 13, member A1	FAM13A1	8.44e-06	-1.5556
202733_at	8974	procollagen-proline, 2-oxoglutarate 4-dioxygenase (proline 4-hydroxylase), alpha polypeptide II	P4HA2	8.45e-06	2.0439
211833_s_at	581	BCL2-associated X protein	BAX	8.45e-06	2.178
221865_at	203197	chromosome 9 open reading frame 91	C9orf91	8.51e-06	-1.4823
200634_at	5216	profilin 1	PFN1	8.52e-06	1.4902
230710_at		CDNA FLJ41489 fis, clone BRTHA2004582	---	8.53e-06	2.7771
207616_s_at	10010	TRAF family member-associated NFKB activator	TANK	8.54e-06	1.335
203620_s_at	9873	FCH and double SH3 domains 2	FCHSD2	8.59e-06	-1.5748
211331_x_at	3077	hemochromatosis	HFE	8.74e-06	1.7944
200661_at	5476	protective protein for beta-galactosidase (galactosialidosis)	PPGB	8.75e-06	1.44
220178_at	126321	chromosome 19 open reading frame 28	C19orf28	8.76e-06	1.3665
213895_at	2012	epithelial membrane protein 1	EMP1	8.85e-06	1.7215
226955_at	134265	hypothetical protein FLJ36748	FLJ36748	8.86e-06	1.8247
219249_s_at	60681	FK506 binding protein 10, 65 kDa	FKBP10	8.87e-06	2.8515
202546_at	8673	vesicle-associated membrane protein 8 (endobrevin)	VAMP8	8.97e-06	2.1821
218833_at	51776	sterile alpha motif and leucine zipper containing kinase AZK	ZAK	8.99e-06	1.4152
214806_at		---	---	8.99e-06	1.8549
208423_s_at	4481	macrophage scavenger receptor 1	MSR1	9e-06	1.8284
222011_s_at	6950	t-complex 1	TCP1	9.02e-06	-1.4358
238909_at	6281	S100 calcium binding protein A10 (annexin II ligand, calpactin I, light polypeptide (p11))	S100A10	9.02e-06	2.0346
31837_at	91289	hypothetical protein BC002942	BC002942	9.04e-06	1.2961
201201_at	1476	cystatin B (stefin B)	CSTB	9.07e-06	1.4099
55093_at	54480	chondroitin sulfate glucuronyltransferase	CSGlcA-T	9.11e-06	1.3968
219506_at	79630	chromosome 1 open reading frame 54	C1orf54	9.12e-06	1.3671
242335_at	51312	solute carrier family 25, member 37	SLC25A37	9.12e-06	1.5676
37028_at	23645	protein phosphatase 1, regulatory (inhibitor) subunit 15A	PPP1R15A	9.12e-06	1.2978
227534_at	195827	chromosome 9 open reading frame 21	C9orf21	9.14e-06	1.7705
226074_at	132160	protein phosphatase 1M (PP2C domain containing)	PPM1M	9.14e-06	1.3522
208806_at	1107	chromodomain helicase DNA binding protein 3	CHD3	9.16e-06	-1.894
232517_s_at	85441	peroxisomal proliferator-activated receptor A interacting complex 285	PRIC285	9.2e-06	1.3175
216231_s_at	567	beta-2-microglobulin	B2M	9.23e-06	1.3455
202043_s_at	6611	spermine synthase	SMS	9.33e-06	1.522
222631_at	55300	phosphatidylinositol 4-kinase type-II beta	PI4K2B	9.35e-06	1.5367
242288_s_at	84034	elastin microfibril interfacer 2	EMILIN2	9.36e-06	1.7557
221489_s_at	81848	sprouty homolog 4 (Drosophila)	SPRY4	9.49e-06	2.2061
213610_s_at	151230	kelch-like 23 (Drosophila)	KLHL23	9.51e-06	-1.3777
202574_s_at	1455	casein kinase 1, gamma 2	CSNK1G2	9.55e-06	1.418
217742_s_at	51322	WW domain containing adaptor with coiled-coil	WAC	9.57e-06	-1.385
207808_s_at	5627	protein S (alpha)	PROS1	9.62e-06	2.1515
209823_x_at	3119	major histocompatibility complex, class II, DQ beta 1	HLA-DQB1	9.63e-06	2.0191
223196_s_at	83667	sestrin 2	SESN2	9.67e-06	1.6029
228439_at	116071	hypothetical protein BC012330	MGC20410	9.68e-06	2.1994
229901_at	118738	zinc finger protein 488	ZNF488	9.71e-06	-3.2344
213075_at	169611	olfactomedin-like 2A	OLFML2A	9.72e-06	2.0005
212367_at	10116	fem-1 homolog b (C. elegans)	FEM1B	9.72e-06	-1.2675
212765_at	23271	calmodulin regulated spectrin-associated protein 1-like 1	CAMSAP1L1	9.73e-06	-1.4836
213418_at	3310	heat shock 70kDa protein 6 (HSP70B')	HSPA6	9.73e-06	2.9198
226312_at	253260	TORC2-specific protein AVO3	AVO3	9.75e-06	-1.6408
213841_at		MRNA, chromosome 1 specific transcript KIAA0510	---	9.77e-06	-4.2693
200755_s_at	813	calumenin	CALU	9.86e-06	1.897
207836_s_at	11030	RNA binding protein with multiple splicing	RBPMS	9.9e-06	1.768
208891_at	1848	dual specificity phosphatase 6	DUSP6	9.91e-06	2.2296
227410_at	131583	family with sequence similarity 43, member A	FAM43A	9.94e-06	1.7778
212771_at	221061	chromosome 10 open reading frame 38	C10orf38	9.99e-06	-1.8047
205948_at	11122	protein tyrosine phosphatase, receptor type, T	PTPRT	1e-05	-1.6775
222410_s_at	58533	sorting nexin 6	SNX6	1.01e-05	1.5247
209584_x_at	27350	apolipoprotein B mRNA editing enzyme, catalytic polypeptide-like 3C	APOBEC3C	1.01e-05	1.7766
201080_at	8396	Phosphatidylinositol-4-phosphate 5-kinase, type II, beta	PIP5K2B	1.01e-05	-1.3567
230932_at		Transcribed locus	---	1.01e-05	-2.2559
204232_at	2207	Fc fragment of IgE, high affinity I, receptor for; gamma polypeptide	FCER1G	1.02e-05	1.9656
225548_at	57619	shroom	SHRM	1.03e-05	2.6869
201937_s_at	23549	aspartyl aminopeptidase	DNPEP	1.03e-05	1.4701
203724_s_at	22902	rap2 interacting protein x	RIPX	1.03e-05	-1.8419
238089_at	4123	mannosidase, alpha, class 2C, member 1	MAN2C1	1.03e-05	1.3987
201883_s_at	2683	UDP-Gal:betaGlcNAc beta 1,4- galactosyltransferase, polypeptide 1	B4GALT1	1.03e-05	1.6291
213086_s_at	1452	casein kinase 1, alpha 1	CSNK1A1	1.03e-05	1.2406
226325_at	122622	adenylosuccinate synthase like 1	ADSSL1	1.04e-05	2.2183
201098_at	9276	coatomer protein complex, subunit beta 2 (beta prime)	COPB2	1.04e-05	1.2626
206584_at	23643	lymphocyte antigen 96	LY96	1.05e-05	2.4371
224388_s_at	84570	collagen, type XXV, alpha 1 /// collagen, type XXV, alpha 1	COL25A1	1.06e-05	1.4469
60471_at	79890	Ras and Rab interactor 3	RIN3	1.06e-05	1.4282
204521_at	29902	protein predicted by clone 23733	HSU79274	1.06e-05	-1.3898
203567_s_at	10475	tripartite motif-containing 38	TRIM38	1.06e-05	2.0964
230316_at	23541	SEC14-like 2 (S. cerevisiae)	SEC14L2	1.08e-05	1.6927
210992_x_at	9103	Fc fragment of IgG, low affinity IIc, receptor for (CD32)	FCGR2C	1.08e-05	1.9678
215248_at	2887	growth factor receptor-bound protein 10	GRB10	1.09e-05	1.5078
215719_x_at	355	Fas (TNF receptor superfamily, member 6)	FAS	1.09e-05	2.1882
224585_x_at	71	actin, gamma 1	ACTG1	1.09e-05	1.2198
215506_s_at	9077	DIRAS family, GTP-binding RAS-like 3	DIRAS3	1.1e-05	2.1692
228555_at	817	Calcium/calmodulin-dependent protein kinase (CaM kinase) II delta	CAMK2D	1.1e-05	1.8243
202869_at	4938	2',5'-oligoadenylate synthetase 1, 40/46kDa	OAS1	1.11e-05	1.7151
209732_at	9976	C-type lectin domain family 2, member B	CLEC2B	1.12e-05	2.3014
203910_at	9411	Rho GTPase activating protein 29	ARHGAP29	1.12e-05	2.0352
239678_at	11276	AP1 gamma subunit binding protein 1	AP1GBP1	1.13e-05	-1.6378
203020_at	9910	RAB GTPase activating protein 1-like	RABGAP1L	1.14e-05	-1.3884
204749_at	4675	nucleosome assembly protein 1-like 3	NAP1L3	1.14e-05	-1.8164
204646_at	1806	dihydropyrimidine dehydrogenase	DPYD	1.14e-05	2.4067
232051_at	92922	hypothetical protein LOC92922	MGC10992	1.15e-05	1.8456
221245_s_at	81561	chromosome 2 open reading frame 31 /// chromosome 2 open reading frame 31	C2orf31	1.15e-05	1.5014
202643_s_at	7128	tumor necrosis factor, alpha-induced protein 3	TNFAIP3	1.15e-05	2.2809
227202_at	1272	Contactin 1	CNTN1	1.15e-05	-3.2536
214791_at	93349	hypothetical protein BC004921	LOC93349	1.16e-05	1.9173
224679_at	23184	mesoderm development candidate 2	MESDC2	1.16e-05	1.4564
210001_s_at	8651	suppressor of cytokine signaling 1	SOCS1	1.16e-05	2.0313
214762_at	534	ATPase, H+ transporting, lysosomal 13kDa, V1 subunit G isoform 2	ATP6V1G2	1.16e-05	-2.6626
229811_at		Transcribed locus, moderately similar to XP_534476.1 PREDICTED: similar to Adhesion regulating molecule 1 precursor (110 kDa cell membrane glycoprotein) (Gp110) [Canis familiaris]	---	1.16e-05	1.4455
222216_s_at	63875	mitochondrial ribosomal protein L17	MRPL17	1.17e-05	1.4243
227870_at	57722	likely ortholog of mouse neighbor of Punc E11	NOPE	1.17e-05	2.3146
209934_s_at	27032	ATPase, Ca++ transporting, type 2C, member 1	ATP2C1	1.17e-05	-1.3241
213571_s_at	9470	eukaryotic translation initiation factor 4E member 2	EIF4E2	1.17e-05	1.4757
227514_at	162073	Hypothetical protein LOC162073	LOC162073	1.18e-05	1.851
212905_at	23283	cleavage stimulation factor, 3' pre-RNA, subunit 2, 64kDa, tau variant	CSTF2T	1.18e-05	-1.5129
201172_x_at	8992	ATPase, H+ transporting, lysosomal 9kDa, V0 subunit e	ATP6V0E	1.18e-05	1.3434
210205_at	8705	UDP-Gal:betaGlcNAc beta 1,3-galactosyltransferase, polypeptide 4	B3GALT4	1.18e-05	1.3749
202706_s_at	7372	uridine monophosphate synthetase (orotate phosphoribosyl transferase and orotidine-5'-decarboxylase)	UMPS	1.18e-05	1.3842
210889_s_at	2213	Fc fragment of IgG, low affinity IIb, receptor (CD32)	FCGR2B	1.18e-05	2.3567
225503_at	207063	dehydrogenase/reductase (SDR family) X-linked	DHRSX	1.19e-05	1.5382
226658_at	10630	podoplanin	PDPN	1.19e-05	1.6711
201137_s_at	3115	major histocompatibility complex, class II, DP beta 1	HLA-DPB1	1.19e-05	2.2268
201923_at	10549	peroxiredoxin 4	PRDX4	1.2e-05	1.5879
204662_at	9738	CP110 protein	CP110	1.21e-05	-1.6639
217395_at	84560	metallothionein IV	MT4	1.22e-05	1.7355
209267_s_at	64116	solute carrier family 39 (zinc transporter), member 8	SLC39A8	1.22e-05	2.0596
229294_at	57338	junctophilin 3	JPH3	1.22e-05	-2.9534
219499_at	55176	Sec61 alpha 2 subunit (S. cerevisiae)	SEC61A2	1.23e-05	-1.6424
200899_s_at	10724	meningioma expressed antigen 5 (hyaluronidase)	MGEA5	1.23e-05	-1.5269
200968_s_at	5479	peptidylprolyl isomerase B (cyclophilin B)	PPIB	1.23e-05	1.4884
210926_at	440915	actin-like protein	FKSG30	1.24e-05	1.8471
211065_x_at	5211	phosphofructokinase, liver /// phosphofructokinase, liver	PFKL	1.24e-05	1.3627
222450_at	56937	transmembrane, prostate androgen induced RNA	TMEPAI	1.25e-05	1.9972
200803_s_at	7009	testis enhanced gene transcript (BAX inhibitor 1)	TEGT	1.25e-05	1.5236
210844_x_at	1495	catenin (cadherin-associated protein), alpha 1, 102kDa	CTNNA1	1.25e-05	1.4032
216598_s_at	6347	chemokine (C-C motif) ligand 2	CCL2	1.26e-05	4.6702
203167_at	7077	tissue inhibitor of metalloproteinase 2	TIMP2	1.27e-05	1.749
213308_at	22941	SH3 and multiple ankyrin repeat domains 2	SHANK2	1.28e-05	-2.8269
203650_at	10544	protein C receptor, endothelial (EPCR)	PROCR	1.28e-05	1.6938
212171_x_at	7422	vascular endothelial growth factor	VEGF	1.28e-05	4.0269
202175_at	79586	chondroitin polymerizing factor	CHPF	1.29e-05	1.5408
219438_at	79570	hypothetical protein FLJ12650	FLJ12650	1.29e-05	-1.7425
223077_at	29766	tropomodulin 3 (ubiquitous)	TMOD3	1.29e-05	1.5768
212658_at	10184	lipoma HMGIC fusion partner-like 2	LHFPL2	1.29e-05	1.5421
225262_at	2355	FOS-like antigen 2	FOSL2	1.29e-05	1.7117
205029_s_at	2173	fatty acid binding protein 7, brain	FABP7	1.29e-05	2.7281
222435_s_at	51465	ubiquitin-conjugating enzyme E2, J1 (UBC6 homolog, yeast)	UBE2J1	1.3e-05	1.5379
228051_at	202451	hypothetical protein LOC202451	LOC202451	1.31e-05	-1.7571
214770_at	4481	macrophage scavenger receptor 1	MSR1	1.32e-05	2.3367
211656_x_at	3119	major histocompatibility complex, class II, DQ beta 1 /// major histocompatibility complex, class II, DQ beta 1	HLA-DQB1	1.32e-05	2.0953
204220_at	9535	glia maturation factor, gamma	GMFG	1.34e-05	2.0609
219945_at	29118	DEAD (Asp-Glu-Ala-Asp) box polypeptide 25	DDX25	1.35e-05	-2.0125
221830_at	5911	RAP2A, member of RAS oncogene family	RAP2A	1.35e-05	-1.6551
207667_s_at	5606	mitogen-activated protein kinase kinase 3	MAP2K3	1.35e-05	1.3319
215617_at		CDNA FLJ11754 fis, clone HEMBA1005588	---	1.35e-05	1.5942
218245_at	25987	tsukushi	TSK	1.36e-05	1.362
53071_s_at	79701	hypothetical protein FLJ22222	FLJ22222	1.37e-05	1.3653
203828_s_at	9235	interleukin 32 /// interleukin 32	IL32	1.37e-05	2.6333
217757_at	2	alpha-2-macroglobulin	A2M	1.37e-05	1.6878
221646_s_at	79844	zinc finger, DHHC-type containing 11	ZDHHC11	1.38e-05	-1.9108
219361_s_at	64782	interferon stimulated exonuclease gene 20kDa-like 1	ISG20L1	1.38e-05	1.7703
211527_x_at	7422	vascular endothelial growth factor	VEGF	1.38e-05	4.2329
222783_s_at	64093	SPARC related modular calcium binding 1	SMOC1	1.39e-05	-3.3414
229225_at	8828	neuropilin 2	NRP2	1.39e-05	2.1236
212249_at	5295	phosphoinositide-3-kinase, regulatory subunit 1 (p85 alpha)	PIK3R1	1.39e-05	-1.7053
208982_at	5175	Platelet/endothelial cell adhesion molecule (CD31 antigen)	PECAM1	1.39e-05	1.4645
218387_s_at	25796	6-phosphogluconolactonase	PGLS	1.4e-05	1.362
203005_at	4055	lymphotoxin beta receptor (TNFR superfamily, member 3)	LTBR	1.4e-05	2.2316
202096_s_at	706	benzodiazapine receptor (peripheral)	BZRP	1.4e-05	1.7527
208702_x_at	334	amyloid beta (A4) precursor-like protein 2	APLP2	1.4e-05	1.4892
204214_s_at	10981	RAB32, member RAS oncogene family	RAB32	1.41e-05	1.3256
212143_s_at	3486	insulin-like growth factor binding protein 3	IGFBP3	1.41e-05	3.2016
228394_at	6793	Serine/threonine kinase 10	STK10	1.43e-05	1.4737
218681_s_at	23753	stromal cell-derived factor 2-like 1	SDF2L1	1.44e-05	1.5534
203887_s_at	7056	thrombomodulin	THBD	1.44e-05	2.2931
202432_at	5532	protein phosphatase 3 (formerly 2B), catalytic subunit, beta isoform (calcineurin A beta)	PPP3CB	1.44e-05	-1.6441
224740_at	441075	LOC441075	---	1.45e-05	1.5713
223064_at	51255	hypothetical protein LOC51255	LOC51255	1.45e-05	1.418
228499_at	5210	6-phosphofructo-2-kinase/fructose-2,6-biphosphatase 4	PFKFB4	1.45e-05	1.3166
216836_s_at	2064	v-erb-b2 erythroblastic leukemia viral oncogene homolog 2, neuro/glioblastoma derived oncogene homolog (avian)	ERBB2	1.45e-05	1.9879
225605_at	90313	hypothetical protein BC004507	LOC90313	1.46e-05	1.97
220040_x_at	55906	KIAA1166	KIAA1166	1.46e-05	-1.3635
233158_at	3888	keratin, hair, basic, 2	KRTHB2	1.46e-05	1.2462
228185_at	219749	zinc finger protein 25 (KOX 19)	ZNF25	1.47e-05	-1.7014
215785_s_at	26999	cytoplasmic FMR1 interacting protein 2	CYFIP2	1.47e-05	-1.7842
209651_at	7041	transforming growth factor beta 1 induced transcript 1	TGFB1I1	1.47e-05	1.8471
217369_at		immunoglobulin heavy constant gamma 1 (G1m marker) /// similar to immunoglobulin M chain /// similar to immunoglobulin M chain	IGHG1 /// LOC440361 /// LOC440370	1.47e-05	2.1632
230851_x_at	84326	Hypothetical protein MGC13114	MGC13114	1.48e-05	1.2694
226731_at	53918	Integrin, alpha 1	PELO	1.48e-05	2.1042
217966_s_at	116496	chromosome 1 open reading frame 24	C1orf24	1.49e-05	2.841
224821_at	84836	hypothetical protein MGC15429	MGC15429	1.49e-05	1.3635
65086_at	78992	Yip1 domain family, member 2	YIPF2	1.51e-05	1.3969
219025_at	57124	CD248 antigen, endosialin	CD248	1.51e-05	1.4955
203146_s_at	2550	gamma-aminobutyric acid (GABA) B receptor, 1	GABBR1	1.51e-05	-2.0243
216438_s_at		thymosin, beta 4, X-linked /// thymosin-like 3	TMSB4X /// TMSL3	1.51e-05	1.2026
215473_at	388458	Hypothetical gene supported by BC040718	---	1.52e-05	-1.7877
223428_s_at	57461	KIAA1160 protein	KIAA1160	1.52e-05	1.4275
213549_at	6571	Solute carrier family 18 (vesicular monoamine), member 2	SLC18A2	1.52e-05	-1.4975
237708_at	5160	Pyruvate dehydrogenase (lipoamide) alpha 1	PDHA1	1.52e-05	1.427
225066_at		---	---	1.52e-05	-1.4532
215464_s_at	30851	Tax1 (human T-cell leukemia virus type I) binding protein 3	TAX1BP3	1.53e-05	1.8704
226551_at	8737	receptor (TNFRSF)-interacting serine-threonine kinase 1	RIPK1	1.53e-05	1.1985
202605_at	2990	glucuronidase, beta	GUSB	1.54e-05	1.5158
226311_at		Full-length cDNA clone CS0DI014YH21 of Placenta Cot 25-normalized of Homo sapiens (human)	---	1.54e-05	2.8706
211737_x_at	5764	pleiotrophin (heparin binding growth factor 8, neurite growth-promoting factor 1) /// pleiotrophin (heparin binding growth factor 8, neurite growth-promoting factor 1)	PTN	1.55e-05	1.6805
231214_at		Transcribed locus	---	1.55e-05	-1.5802
218976_at	56521	DnaJ (Hsp40) homolog, subfamily C, member 12	DNAJC12	1.56e-05	-2.0281
209150_s_at	10548	transmembrane 9 superfamily member 1	TM9SF1	1.56e-05	1.4268
209457_at	1847	dual specificity phosphatase 5	DUSP5	1.57e-05	1.5565
218550_s_at	55222	leucine rich repeat containing 20	LRRC20	1.6e-05	-1.3788
208829_at	6892	TAP binding protein (tapasin)	TAPBP	1.6e-05	1.4972
209344_at	7171	tropomyosin 4	TPM4	1.61e-05	2.1451
232375_at	6772	Signal transducer and activator of transcription 1, 91kDa	STAT1	1.61e-05	1.5209
202638_s_at	3383	intercellular adhesion molecule 1 (CD54), human rhinovirus receptor	ICAM1	1.62e-05	1.8176
202269_x_at	2633	guanylate binding protein 1, interferon-inducible, 67kDa /// guanylate binding protein 1, interferon-inducible, 67kDa	GBP1	1.62e-05	2.3942
224916_at	340061	hypothetical protein LOC340061	LOC340061	1.63e-05	1.7455
223469_at	83542	hypothetical protein MGC10812	MGC10812	1.63e-05	1.6583
209524_at	50810	hepatoma-derived growth factor, related protein 3	HDGFRP3	1.63e-05	-1.4035
201842_s_at	2202	EGF-containing fibulin-like extracellular matrix protein 1	EFEMP1	1.63e-05	2.5493
200868_s_at	55905	zinc finger protein 313	ZNF313	1.64e-05	1.4564
208146_s_at	54504	carboxypeptidase, vitellogenic-like /// carboxypeptidase, vitellogenic-like	CPVL	1.64e-05	2.4632
224301_x_at	55766	H2A histone family, member J	H2AFJ	1.65e-05	1.9929
209466_x_at	5764	pleiotrophin (heparin binding growth factor 8, neurite growth-promoting factor 1)	PTN	1.65e-05	1.7268
210705_s_at	85363	tripartite motif-containing 5	TRIM5	1.66e-05	1.7837
222682_s_at	10827	chromosome 5 open reading frame 3	C5orf3	1.66e-05	1.3539
211535_s_at	2260	fibroblast growth factor receptor 1 (fms-related tyrosine kinase 2, Pfeiffer syndrome)	FGFR1	1.66e-05	1.7954
220088_at	728	complement component 5 receptor 1 (C5a ligand)	C5R1	1.66e-05	2.337
219134_at	64123	EGF, latrophilin and seven transmembrane domain containing 1	ELTD1	1.67e-05	1.6134
226579_at	3831	Kinesin 2 60/70kDa	KNS2	1.67e-05	1.4306
218957_s_at	80227	WD repeat domain 71	WDR71	1.68e-05	-1.2827
213744_at	26033	attractin-like 1	ATRNL1	1.69e-05	-1.5894
222646_s_at	30001	ERO1-like (S. cerevisiae)	ERO1L	1.7e-05	1.8207
218472_s_at	53918	pelota homolog (Drosophila)	PELO	1.71e-05	1.3671
224822_at	10395	deleted in liver cancer 1	DLC1	1.71e-05	2.0317
203313_s_at	7050	TGFB-induced factor (TALE family homeobox)	TGIF	1.71e-05	1.83
205952_at	3777	potassium channel, subfamily K, member 3	KCNK3	1.71e-05	-1.6844
226918_at	84502	junctophilin 4	JPH4	1.72e-05	-3.3015
212435_at	51592	Tripartite motif-containing 33	TRIM33	1.72e-05	-1.3411
213698_at	9204	zinc finger protein 258	ZNF258	1.72e-05	1.4019
203041_s_at	3920	lysosomal-associated membrane protein 2	LAMP2	1.72e-05	1.568
201289_at	3491	cysteine-rich, angiogenic inducer, 61	CYR61	1.72e-05	2.478
232833_at		---	---	1.72e-05	-2.4472
204866_at	9767	PHD finger protein 16	PHF16	1.74e-05	-1.6524
201212_at	5641	legumain	LGMN	1.74e-05	1.6978
202202_s_at	3910	laminin, alpha 4	LAMA4	1.74e-05	2.3327
227984_at		Homo sapiens, clone IMAGE:5242623, mRNA, partial cds	---	1.74e-05	-2.5944
238136_at	284296	hypothetical protein LOC284296	LOC284296	1.75e-05	-1.3684
213745_at	26033	attractin-like 1	ATRNL1	1.76e-05	-2.3528
210056_at	27289	Rho family GTPase 1	RND1	1.77e-05	-1.8853
213652_at	5125	Proprotein convertase subtilisin/kexin type 5	PCSK5	1.77e-05	1.7069
211654_x_at	3119	major histocompatibility complex, class II, DQ beta 1 /// major histocompatibility complex, class II, DQ beta 1	HLA-DQB1	1.77e-05	2.2298
212586_at	831	calpastatin	CAST	1.77e-05	1.571
215167_at	9282	cofactor required for Sp1 transcriptional activation, subunit 2, 150kDa	CRSP2	1.78e-05	-1.3498
208736_at	10094	actin related protein 2/3 complex, subunit 3, 21kDa	ARPC3	1.79e-05	1.3499
206280_at	1016	cadherin 18, type 2	CDH18	1.81e-05	-2.0606
202149_at	4739	neural precursor cell expressed, developmentally down-regulated 9	NEDD9	1.82e-05	1.785
218950_at	64411	centaurin, delta 3	CENTD3	1.83e-05	1.6908
208944_at	7048	transforming growth factor, beta receptor II (70/80kDa)	TGFBR2	1.83e-05	1.7594
205478_at	5502	protein phosphatase 1, regulatory (inhibitor) subunit 1A	PPP1R1A	1.84e-05	-3.7698
200737_at	5230	phosphoglycerate kinase 1	PGK1	1.84e-05	1.6468
207565_s_at	3140	major histocompatibility complex, class I-related	MR1	1.84e-05	1.5353
242943_at	7903	ST8 alpha-N-acetyl-neuraminide alpha-2,8-sialyltransferase 4	ST8SIA4	1.85e-05	1.9926
209201_x_at	7852	chemokine (C-X-C motif) receptor 4	CXCR4	1.86e-05	2.0647
212543_at	202	absent in melanoma 1	AIM1	1.86e-05	2.1938
225538_at	84240	zinc finger, CCHC domain containing 9	ZCCHC9	1.87e-05	1.7415
205552_s_at	4938	2',5'-oligoadenylate synthetase 1, 40/46kDa	OAS1	1.88e-05	2.1337
222150_s_at	54103	hypothetical protein LOC54103	LOC54103	1.89e-05	2.0718
202270_at	2633	guanylate binding protein 1, interferon-inducible, 67kDa /// guanylate binding protein 1, interferon-inducible, 67kDa	GBP1	1.89e-05	2.8466
206340_at	9971	nuclear receptor subfamily 1, group H, member 4	NR1H4	1.9e-05	-1.3286
201344_at	7322	ubiquitin-conjugating enzyme E2D 2 (UBC4/5 homolog, yeast)	UBE2D2	1.9e-05	-1.3391
209164_s_at	1534	cytochrome b-561	CYB561	1.9e-05	1.4523
208858_s_at	23344	family with sequence similarity 62 (C2 domain containing), member A	FAM62A	1.92e-05	1.5484
202122_s_at	10226	mannose-6-phosphate receptor binding protein 1	M6PRBP1	1.92e-05	1.7794
217896_s_at	80011	NEFA-interacting nuclear protein NIP30	NIP30	1.93e-05	-1.4134
230413_s_at	8905	Adaptor-related protein complex 1, sigma 2 subunit	AP1S2	1.93e-05	1.5086
202719_s_at	26136	testis derived transcript (3 LIM domains)	TES	1.94e-05	1.2738
209692_at	2139	eyes absent homolog 2 (Drosophila)	EYA2	1.94e-05	2.5161
204298_s_at	4015	lysyl oxidase	LOX	1.95e-05	2.4175
200885_at	389	ras homolog gene family, member C	RHOC	1.95e-05	1.6724
228747_at	55176	Sec61 alpha 2 subunit (S. cerevisiae)	SEC61A2	1.96e-05	-1.4119
215518_at	9515	syntaxin binding protein 5-like	STXBP5L	1.96e-05	-1.4326
206374_at	1850	dual specificity phosphatase 8	DUSP8	1.96e-05	-1.7136
226516_at	126321	chromosome 19 open reading frame 28	C19orf28	1.97e-05	1.3139
217231_s_at	22983	microtubule associated serine/threonine kinase 1	MAST1	1.97e-05	-1.6995
226142_at	11010	GLI pathogenesis-related 1 (glioma)	GLIPR1	1.97e-05	1.866
201058_s_at	10398	myosin, light polypeptide 9, regulatory	MYL9	1.97e-05	2.9535
230550_at	64231	membrane-spanning 4-domains, subfamily A, member 6A	MS4A6A	1.98e-05	2.1259
222871_at	55220	Hypothetical protein FLJ10748	FLJ10748	1.98e-05	3.1418
228176_at	1903	endothelial differentiation, sphingolipid G-protein-coupled receptor, 3	EDG3	1.98e-05	2.1256
230022_at		hypothetical protein MGC34761 /// secretory protein LOC348174 /// secretory protein LOC497190	MGC34761 /// LOC348174 /// LOC497190	1.98e-05	1.717
208959_s_at	23071	thioredoxin domain containing 4 (endoplasmic reticulum)	TXNDC4	2e-05	1.3534
211006_s_at	3745	potassium voltage-gated channel, Shab-related subfamily, member 1	KCNB1	2e-05	-1.8725
204015_s_at	1846	dual specificity phosphatase 4	DUSP4	2e-05	2.6312
203986_at	8987	genethonin 1	GENX-3414	2.03e-05	1.579
208661_s_at	7267	tetratricopeptide repeat domain 3	TTC3	2.03e-05	-1.3791
212186_at	31	acetyl-Coenzyme A carboxylase alpha	ACACA	2.03e-05	-1.4236
212937_s_at	1291	collagen, type VI, alpha 1	COL6A1	2.05e-05	2.3214
210423_s_at	6556	solute carrier family 11 (proton-coupled divalent metal ion transporters), member 1	SLC11A1	2.06e-05	1.7978
226728_at	376497	solute carrier family 27 (fatty acid transporter), member 1	SLC27A1	2.07e-05	1.6248
230505_at	145474	hypothetical protein LOC145474	LOC145474	2.08e-05	1.6633
241359_at		Transcribed locus, weakly similar to NP_055301.1 neuronal thread protein AD7c-NTP [Homo sapiens]	---	2.08e-05	1.5644
224690_at	116151	chromosome 20 open reading frame 108	C20orf108	2.09e-05	1.456
235201_at		---	---	2.09e-05	-1.8002
227949_at	116154	phosphatase and actin regulator 3	PHACTR3	2.1e-05	-2.654
219616_at	79611	FLJ21963 protein	FLJ21963	2.1e-05	1.6581
209276_s_at	2745	glutaredoxin (thioltransferase)	GLRX	2.1e-05	1.5166
233380_s_at	80230	RUN and FYVE domain containing 1	RUFY1	2.12e-05	1.4588
218543_s_at	64761	poly (ADP-ribose) polymerase family, member 12	PARP12	2.12e-05	1.683
236095_at	4915	neurotrophic tyrosine kinase, receptor, type 2	NTRK2	2.12e-05	-2.3259
217651_at		Transcribed locus, weakly similar to XP_496299.1 PREDICTED: hypothetical protein LOC148206 [Homo sapiens]	---	2.12e-05	-1.4801
208580_x_at		histone 1, H4k /// histone 1, H4j	HIST1H4K /// HIST1H4J	2.12e-05	1.8143
201830_s_at	10276	neuroepithelial cell transforming gene 1	NET1	2.13e-05	-2.2653
224927_at	170954	KIAA1949	KIAA1949	2.14e-05	1.7012
223273_at	84520	chromosome 14 open reading frame 142	C14orf142	2.14e-05	1.6477
214775_at	23138	Nedd4 binding protein 3	N4BP3	2.14e-05	1.2488
216375_s_at	2119	ets variant gene 5 (ets-related molecule)	ETV5	2.14e-05	1.6974
233011_at	301	Annexin A1	ANXA1	2.15e-05	2.3692
218918_at	57134	mannosidase, alpha, class 1C, member 1	MAN1C1	2.16e-05	2.2647
209308_s_at	663	BCL2/adenovirus E1B 19kDa interacting protein 2	BNIP2	2.16e-05	1.2619
233986_s_at	64857	pleckstrin homology domain containing, family G (with RhoGef domain) member 2	PLEKHG2	2.17e-05	2.0413
212958_x_at	5066	peptidylglycine alpha-amidating monooxygenase	PAM	2.17e-05	1.6325
206818_s_at	54805	cyclin M2	CNNM2	2.19e-05	-1.2227
235164_at	219749	zinc finger protein 25 (KOX 19)	ZNF25	2.2e-05	-1.6059
203148_s_at	9830	tripartite motif-containing 14	TRIM14	2.2e-05	1.5284
207595_s_at	649	bone morphogenetic protein 1	BMP1	2.2e-05	1.955
223362_s_at	55964	septin 3	2008-09-03	2.22e-05	-1.5915
225566_at	8828	neuropilin 2	NRP2	2.22e-05	1.9994
204722_at	55800	sodium channel, voltage-gated, type III, beta	SCN3B	2.23e-05	-2.4502
223590_at	90592	hypothetical protein DKFZp434I1610	DKFZp434I1610	2.24e-05	1.7298
202996_at	57804	polymerase (DNA-directed), delta 4	POLD4	2.25e-05	1.6868
207501_s_at	2257	fibroblast growth factor 12	FGF12	2.26e-05	-1.6634
213860_x_at	1452	casein kinase 1, alpha 1	CSNK1A1	2.26e-05	1.2512
210095_s_at	3486	insulin-like growth factor binding protein 3	IGFBP3	2.27e-05	2.7395
228339_at		Transcribed locus, strongly similar to XP_549577.1 PREDICTED: hypothetical protein XP_549577 [Canis familiaris]	---	2.28e-05	1.7775
217730_at	64114	PP1201 protein	PP1201	2.29e-05	1.6727
223454_at	58191	chemokine (C-X-C motif) ligand 16	CXCL16	2.29e-05	1.8233
215245_x_at	2332	fragile X mental retardation 1	FMR1	2.29e-05	-1.2517
204051_s_at	6424	secreted frizzled-related protein 4	SFRP4	2.31e-05	2.5567
224929_at	340061	hypothetical protein LOC340061	LOC340061	2.32e-05	1.7653
201028_s_at	4267	CD99 antigen	CD99	2.32e-05	2.4975
208819_at	4218	RAB8A, member RAS oncogene family	RAB8A	2.32e-05	1.3636
232918_at	541471	Hypothetical LOC541471 protein	---	2.33e-05	1.4309
224413_s_at	83877	TM2 domain containing 2 /// TM2 domain containing 2	TM2D2	2.33e-05	1.4306
38487_at	23166	stabilin 1	STAB1	2.33e-05	1.788
215870_s_at	5322	phospholipase A2, group V	PLA2G5	2.33e-05	3.5009
221759_at	92579	glucose 6 phosphatase, catalytic, 3	G6PC3	2.34e-05	1.3761
206461_x_at	4496	metallothionein 1H	MT1H	2.34e-05	1.4668
200798_x_at	4170	myeloid cell leukemia sequence 1 (BCL2-related)	MCL1	2.35e-05	1.5595
202250_s_at	50717	WD repeat domain 42A	WDR42A	2.36e-05	-1.2991
232110_at	11227	UDP-N-acetyl-alpha-D-galactosamine:polypeptide N-acetylgalactosaminyltransferase 5 (GalNAc-T5)	GALNT5	2.36e-05	1.8697
212169_at	11328	FK506 binding protein 9, 63 kDa	FKBP9	2.39e-05	2.2846
219351_at	6399	trafficking protein particle complex 2	TRAPPC2	2.39e-05	-1.2858
210876_at	303	annexin A2 pseudogene 1	ANXA2P1	2.41e-05	1.5413
214408_s_at		ret finger protein-like 3 antisense /// ret finger protein-like 1 antisense	RFPL3S /// RFPL1S	2.41e-05	-1.4319
201029_s_at	4267	CD99 antigen	CD99	2.42e-05	2.0096
204670_x_at	3123	major histocompatibility complex, class II, DR beta 1	HLA-DRB1	2.42e-05	2.009
204741_at	636	bicaudal D homolog 1 (Drosophila)	BICD1	2.42e-05	1.4253
226531_at	84876	hypothetical protein FLJ14466	FLJ14466	2.43e-05	1.5266
230869_at		Transcribed locus, moderately similar to NP_775622.1 expressed sequence AW121567 [Mus musculus]	---	2.43e-05	-2.8329
218623_at	51617	HMP19 protein	HMP19	2.45e-05	-4.193
212940_at	1291	collagen, type VI, alpha 1	COL6A1	2.45e-05	1.9094
214175_x_at	8572	PDZ and LIM domain 4	PDLIM4	2.46e-05	2.4065
227151_at	257364	SH3 and PX domain containing 3	SH3PX3	2.47e-05	1.2317
223482_at	83862	transmembrane protein induced by tumor necrosis factor alpha	TMPIT	2.5e-05	1.5013
203618_at	23017	Fas apoptotic inhibitory molecule 2	FAIM2	2.5e-05	-1.6329
209761_s_at	3431	SP110 nuclear body protein	SP110	2.5e-05	1.4083
219561_at	51226	coatomer protein complex, subunit zeta 2	COPZ2	2.51e-05	2.3172
203360_s_at	26292	c-myc binding protein	MYCBP	2.51e-05	1.6255
210260_s_at	25816	tumor necrosis factor, alpha-induced protein 8	TNFAIP8	2.51e-05	2.0733
242029_at		PRO1310	---	2.51e-05	1.3377
225929_s_at	57674	chromosome 17 open reading frame 27	C17orf27	2.52e-05	1.6746
223892_s_at	51643	CGI-119 protein	CGI-119	2.52e-05	1.5393
203823_at	5998	regulator of G-protein signalling 3	RGS3	2.52e-05	1.2644
212727_at	1741	discs, large homolog 3 (neuroendocrine-dlg, Drosophila)	DLG3	2.52e-05	-1.3269
203065_s_at	857	caveolin 1, caveolae protein, 22kDa	CAV1	2.52e-05	2.7278
204043_at	6948	transcobalamin II; macrocytic anemia	TCN2	2.53e-05	1.4376
216178_x_at	3688	integrin, beta 1 (fibronectin receptor, beta polypeptide, antigen CD29 includes MDF2, MSK12)	ITGB1	2.53e-05	2.0001
201792_at	165	AE binding protein 1	AEBP1	2.53e-05	3.4485
211367_s_at	834	caspase 1, apoptosis-related cysteine protease (interleukin 1, beta, convertase)	CASP1	2.54e-05	2.3041
213106_at	10396	ATPase, aminophospholipid transporter (APLT), Class I, type 8A, member 1	ATP8A1	2.55e-05	-2.3268
205030_at	2173	fatty acid binding protein 7, brain	FABP7	2.55e-05	2.1833
205006_s_at	9397	N-myristoyltransferase 2	NMT2	2.56e-05	-1.5945
223842_s_at	51435	scavenger receptor class A, member 3	SCARA3	2.57e-05	2.1723
220663_at	11141	interleukin 1 receptor accessory protein-like 1	IL1RAPL1	2.58e-05	-1.6301
202022_at	230	aldolase C, fructose-bisphosphate	ALDOC	2.58e-05	-2.3509
202771_at	9780	family with sequence similarity 38, member A	FAM38A	2.59e-05	1.9928
225974_at	169200	transmembrane protein 64	TMEM64	2.6e-05	1.8934
204513_s_at	9844	engulfment and cell motility 1 (ced-12 homolog, C. elegans)	ELMO1	2.6e-05	-2.0051
202357_s_at	629	B-factor, properdin	BF	2.6e-05	3.0723
225173_at	93663	Rho GTPase activating protein 18	ARHGAP18	2.63e-05	1.3807
218345_at	55365	hepatocellular carcinoma-associated antigen 112	HCA112	2.64e-05	1.9984
203888_at	7056	thrombomodulin	THBD	2.64e-05	2.0557
211048_s_at	9601	protein disulfide isomerase family A, member 4 /// protein disulfide isomerase family A, member 4	PDIA4	2.66e-05	1.6742
202701_at	649	bone morphogenetic protein 1	BMP1	2.69e-05	1.5595
231935_at	10777	cyclic AMP-regulated phosphoprotein, 21 kD	ARPP-21	2.72e-05	-2.1682
225292_at	85301	collagen, type XXVII, alpha 1	COL27A1	2.73e-05	1.2353
217028_at	7852	chemokine (C-X-C motif) receptor 4	CXCR4	2.73e-05	2.049
218840_s_at	55191	NAD synthetase 1	NADSYN1	2.74e-05	1.611
202134_s_at	25937	WW domain containing transcription regulator 1	WWTR1	2.74e-05	1.3427
211896_s_at	1634	decorin	DCN	2.74e-05	2.4964
209112_at	1027	cyclin-dependent kinase inhibitor 1B (p27, Kip1)	CDKN1B	2.74e-05	-1.4213
211075_s_at	961	CD47 antigen (Rh-related antigen, integrin-associated signal transducer) /// CD47 antigen (Rh-related antigen, integrin-associated signal transducer)	CD47	2.76e-05	1.505
241440_at		---	---	2.76e-05	1.4307
225235_at	26262	tetraspanin 17	TSPAN17	2.77e-05	1.2983
235056_at	2120	ets variant gene 6 (TEL oncogene)	ETV6	2.77e-05	1.3337
204165_at	8936	WAS protein family, member 1	WASF1	2.78e-05	-2.0638
228765_at	84163	GTF2I repeat domain containing 2	GTF2IRD2	2.79e-05	1.3679
223376_s_at	25798	brain protein I3	BRI3	2.79e-05	1.6284
218980_at	80206	formin homology 2 domain containing 3	FHOD3	2.8e-05	-1.7042
235940_at	84267	chromosome 9 open reading frame 64	C9orf64	2.82e-05	2.2381
224190_x_at	10392	caspase recruitment domain family, member 4	CARD4	2.82e-05	1.3775
225860_at	400843	hypothetical LOC400843	LOC400843	2.84e-05	1.3701
203352_at	5000	origin recognition complex, subunit 4-like (yeast)	ORC4L	2.84e-05	-1.2764
208881_x_at	3422	isopentenyl-diphosphate delta isomerase 1	IDI1	2.84e-05	-1.5882
222454_s_at	55742	parvin, alpha	PARVA	2.86e-05	1.6762
240869_at		Full length insert cDNA clone ZE05A03	---	2.86e-05	-1.817
229390_at	441168	hypothetical protein LOC441168	LOC441168	2.87e-05	2.0717
202767_at	53	acid phosphatase 2, lysosomal	ACP2	2.87e-05	1.4479
33304_at	3669	interferon stimulated exonuclease gene 20kDa	ISG20	2.88e-05	1.3174
203409_at		damage-specific DNA binding protein 2, 48kDa /// LIM homeobox 3	DDB2 /// LHX3	2.88e-05	1.6418
204443_at	410	arylsulfatase A	ARSA	2.89e-05	1.4858
228617_at	54739	XIAP associated factor-1	BIRC4BP	2.9e-05	2.2641
201860_s_at	5327	plasminogen activator, tissue	PLAT	2.9e-05	2.1841
206196_s_at	10900	RaP2 interacting protein 8	RPIP8	2.91e-05	-3.5346
200599_s_at	7184	tumor rejection antigen (gp96) 1	TRA1	2.91e-05	1.2965
228101_at		MRNA; cDNA DKFZp761L1121 (from clone DKFZp761L1121)	---	2.91e-05	-1.7548
206850_at	10633	RAS-related on chromosome 22	RRP22	2.94e-05	-1.9814
209393_s_at	9470	eukaryotic translation initiation factor 4E member 2	EIF4E2	2.94e-05	1.3901
235702_at		Transcribed locus	---	2.94e-05	1.1613
229378_at	219736	storkhead box 1	STOX1	2.95e-05	-2.5956
224864_at	10011	steroid receptor RNA activator 1	SRA1	2.95e-05	1.312
201557_at	6844	vesicle-associated membrane protein 2 (synaptobrevin 2)	VAMP2	2.95e-05	-1.8739
201952_at	214	activated leukocyte cell adhesion molecule	ALCAM	2.96e-05	-1.6779
235527_at	284214	hypothetical protein LOC284214	LOC284214	2.97e-05	-2.5072
227585_at	84896	ATPase family, AAA domain containing 1	ATAD1	2.97e-05	-1.5853
200788_s_at	8682	phosphoprotein enriched in astrocytes 15	PEA15	2.97e-05	-1.3291
209282_at	25865	protein kinase D2	PRKD2	3.01e-05	1.4605
208679_s_at	10109	actin related protein 2/3 complex, subunit 2, 34kDa	ARPC2	3.01e-05	1.3323
200096_s_at	8992	ATPase, H+ transporting, lysosomal 9kDa, V0 subunit e /// ATPase, H+ transporting, lysosomal 9kDa, V0 subunit e	ATP6V0E	3.02e-05	1.5204
213342_at	10413	Yes-associated protein 1, 65kDa	YAP1	3.03e-05	2.2604
213293_s_at	10346	tripartite motif-containing 22	TRIM22	3.03e-05	1.9311
218109_s_at	64747	major facilitator superfamily domain containing 1	MFSD1	3.04e-05	1.5265
226401_at	84875	poly (ADP-ribose) polymerase family, member 10	PARP10	3.05e-05	1.4915
205651_x_at	11069	Rap guanine nucleotide exchange factor (GEF) 4	RAPGEF4	3.05e-05	-2.2186
210362_x_at	5371	promyelocytic leukemia	PML	3.06e-05	1.4258
239230_at	388585	hairy and enhancer of split 5 (Drosophila)	HES5	3.07e-05	-3.5003
202136_at	10771	zinc finger, MYND domain containing 11	ZMYND11	3.07e-05	-1.4316
210916_s_at	960	CD44 antigen (homing function and Indian blood group system)	CD44	3.07e-05	1.8491
235384_at	390916	nudix (nucleoside diphosphate linked moiety X)-type motif 19	NUDT19	3.1e-05	1.8907
215884_s_at	29978	ubiquilin 2	UBQLN2	3.12e-05	-1.3842
221755_at	254102	EH domain binding protein 1-like 1	EHBP1L1	3.13e-05	1.8595
203796_s_at	605	B-cell CLL/lymphoma 7A	BCL7A	3.13e-05	-1.5006
204041_at	4129	monoamine oxidase B	MAOB	3.14e-05	2.74
217889_s_at	79901	cytochrome b reductase 1	CYBRD1	3.15e-05	2.395
204730_at	9783	regulating synaptic membrane exocytosis 3	RIMS3	3.15e-05	-2.9079
214212_x_at	10979	pleckstrin homology domain containing, family C (with FERM domain) member 1	PLEKHC1	3.16e-05	1.4313
206026_s_at	7130	tumor necrosis factor, alpha-induced protein 6	TNFAIP6	3.17e-05	2.133
236126_at		Transcribed locus	---	3.18e-05	-1.5699
238073_at	1996	ELAV (embryonic lethal, abnormal vision, Drosophila)-like 4 (Hu antigen D)	ELAVL4	3.2e-05	-1.5245
202336_s_at	5066	peptidylglycine alpha-amidating monooxygenase	PAM	3.24e-05	1.6525
201125_s_at	3693	integrin, beta 5	ITGB5	3.25e-05	2.2838
240407_at		Homo sapiens, clone IMAGE:5171705, mRNA	---	3.3e-05	1.5032
229875_at	283576	zinc finger, DHHC-type containing 22	ZDHHC22	3.31e-05	-3.4213
209312_x_at	3123	major histocompatibility complex, class II, DR beta 1 /// major histocompatibility complex, class II, DR beta 1	HLA-DRB1	3.31e-05	2.0894
224130_s_at	10011	steroid receptor RNA activator 1	SRA1	3.32e-05	1.5676
220584_at	80164	hypothetical protein FLJ22184	FLJ22184	3.34e-05	-1.7017
211919_s_at	7852	chemokine (C-X-C motif) receptor 4 /// chemokine (C-X-C motif) receptor 4	CXCR4	3.34e-05	1.7601
202864_s_at	6672	nuclear antigen Sp100	SP100	3.34e-05	1.8084
212818_s_at	51665	ankyrin repeat and SOCS box-containing 1	ASB1	3.35e-05	-1.2058
203705_s_at	8324	frizzled homolog 7 (Drosophila)	FZD7	3.35e-05	1.9128
218436_at	64374	endoplasmic reticulum chaperone SIL1, homolog of yeast	SIL1	3.38e-05	1.6954
203477_at	1306	collagen, type XV, alpha 1	COL15A1	3.38e-05	2.5612
239644_at	84524	Zinc finger CCCH type domain containing 8	ZC3HDC8	3.39e-05	-2.0029
212498_at	10299	Membrane-associated ring finger (C3HC4) 6	MARCH-VI	3.39e-05	-1.302
210512_s_at	7422	vascular endothelial growth factor	VEGF	3.39e-05	2.1544
214098_at	23285	KIAA1107	KIAA1107	3.4e-05	-2.0891
202862_at	2184	fumarylacetoacetate hydrolase (fumarylacetoacetase)	FAH	3.4e-05	1.5677
206731_at	22866	connector enhancer of kinase suppressor of Ras 2	CNKSR2	3.41e-05	-1.7694
211071_s_at	10962	myeloid/lymphoid or mixed-lineage leukemia (trithorax homolog, Drosophila); translocated to, 11 /// myeloid/lymphoid or mixed-lineage leukemia (trithorax homolog, Drosophila); translocated to, 11	MLLT11	3.41e-05	-1.7601
212294_at	55970	guanine nucleotide binding protein (G protein), gamma 12	GNG12	3.42e-05	1.721
239026_x_at	116988	centaurin, gamma 3	CENTG3	3.43e-05	-2.3218
243337_at	166752	FRAS1 related extracellular matrix 3	FREM3	3.44e-05	-2.5548
204990_s_at	3691	integrin, beta 4	ITGB4	3.44e-05	2.3952
229549_at	611	Opsin 1 (cone pigments), short-wave-sensitive (color blindness, tritan)	OPN1SW	3.44e-05	1.303
241528_at	225689	mitogen-activated protein kinase 15	MAPK15	3.45e-05	1.524
218194_at	25996	small fragment nuclease	DKFZP566E144	3.45e-05	1.516
209239_at	4790	nuclear factor of kappa light polypeptide gene enhancer in B-cells 1 (p105)	NFKB1	3.45e-05	1.2821
223684_s_at	23583	single-strand selective monofunctional uracil DNA glycosylase	SMUG1	3.47e-05	1.4859
227647_at	10008	potassium voltage-gated channel, Isk-related family, member 3	KCNE3	3.47e-05	1.4682
207610_s_at	30817	egf-like module containing, mucin-like, hormone receptor-like 2	EMR2	3.48e-05	1.693
243583_at	6934	Transcription factor 7-like 2 (T-cell specific, HMG-box)	TCF7L2	3.48e-05	1.5908
222793_at	23586	DEAD (Asp-Glu-Ala-Asp) box polypeptide 58	DDX58	3.49e-05	1.5753
201141_at	10457	glycoprotein (transmembrane) nmb	GPNMB	3.5e-05	2.7276
226591_at	145624	Prader-Willi/Angelman region-1	PAR1	3.53e-05	-2.2504
218983_at	51279	complement component 1, r subcomponent-like	C1RL	3.54e-05	1.6893
206825_at	5021	oxytocin receptor	OXTR	3.54e-05	1.9547
202637_s_at	3383	intercellular adhesion molecule 1 (CD54), human rhinovirus receptor	ICAM1	3.55e-05	1.7064
45288_at	57406	abhydrolase domain containing 6	ABHD6	3.56e-05	-1.5942
235756_at	23034	Sterile alpha motif domain containing 4	SAMD4	3.56e-05	1.4267
204447_at	9762	ProSAPiP1 protein	ProSAPiP1	3.56e-05	-1.3827
225946_at	11228	chromosome 12 open reading frame 2	C12orf2	3.57e-05	1.5693
203266_s_at	6416	mitogen-activated protein kinase kinase 4	MAP2K4	3.57e-05	-1.4833
208966_x_at	3428	interferon, gamma-inducible protein 16	IFI16	3.57e-05	1.7989
235465_at	219287	hypothetical protein FLJ25477	FLJ25477	3.58e-05	-2.7821
226122_at	57480	Pleckstrin homology domain containing, family G (with RhoGef domain) member 1	PLEKHG1	3.58e-05	1.7471
204222_s_at	11010	GLI pathogenesis-related 1 (glioma)	GLIPR1	3.58e-05	2.2656
228608_at	259232	Voltage gated channel like 1	VGCNL1	3.6e-05	-2.0584
218589_at	10161	purinergic receptor P2Y, G-protein coupled, 5	P2RY5	3.6e-05	1.7536
209748_at	6683	spastin	SPAST	3.6e-05	-1.3686
217991_x_at	23648	single stranded DNA binding protein 3	SSBP3	3.61e-05	-1.5488
232432_s_at	64924	solute carrier family 30 (zinc transporter), member 5	SLC30A5	3.62e-05	1.5676
205885_s_at	3676	integrin, alpha 4 (antigen CD49D, alpha 4 subunit of VLA-4 receptor)	ITGA4	3.63e-05	1.5759
228593_at	339483	hypothetical protein LOC339483	LOC339483	3.65e-05	1.2354
201372_s_at	8452	cullin 3	CUL3	3.65e-05	-1.4305
204070_at	5920	retinoic acid receptor responder (tazarotene induced) 3	RARRES3	3.67e-05	1.9927
240805_at		Transcribed locus	---	3.67e-05	-2.1394
219093_at	55022	hypothetical protein FLJ20701 /// hypothetical protein FLJ20701	FLJ20701	3.68e-05	-1.8449
222876_s_at	55803	centaurin, alpha 2	CENTA2	3.7e-05	1.7231
218717_s_at	55214	leprecan-like 1	LEPREL1	3.7e-05	1.6251
216221_s_at	23369	pumilio homolog 2 (Drosophila)	PUM2	3.7e-05	-1.2266
201335_s_at	23365	Rho guanine nucleotide exchange factor (GEF) 12	ARHGEF12	3.7e-05	-1.5567
208992_s_at	6774	signal transducer and activator of transcription 3 (acute-phase response factor)	STAT3	3.71e-05	1.9829
219275_at	9141	programmed cell death 5	PDCD5	3.72e-05	1.3178
213288_at	129642	O-acyltransferase (membrane bound) domain containing 2	OACT2	3.74e-05	-1.3705
203909_at	10479	solute carrier family 9 (sodium/hydrogen exchanger), isoform 6	SLC9A6	3.75e-05	-1.5473
225845_at	29068	BTB (POZ) domain containing 15	BTBD15	3.76e-05	-1.4725
209515_s_at	5873	RAB27A, member RAS oncogene family	RAB27A	3.77e-05	1.7137
225288_at	85301	Collagen, type XXVII, alpha 1	COL27A1	3.85e-05	1.5316
205858_at	4804	nerve growth factor receptor (TNFR superfamily, member 16)	NGFR	3.87e-05	2.1746
209670_at	28755	T cell receptor alpha constant /// T cell receptor alpha constant	TRAC	3.89e-05	1.4739
206034_at	5271	serine (or cysteine) proteinase inhibitor, clade B (ovalbumin), member 8	SERPINB8	3.89e-05	1.2281
226007_at	122961	HESB like domain containing 1	HBLD1	3.9e-05	1.4387
203044_at	22856	carbohydrate (chondroitin) synthase 1	CHSY1	3.9e-05	1.5089
211813_x_at	1634	decorin	DCN	3.9e-05	2.5335
213455_at	92689	Hypothetical protein BC001096	LOC92689	3.92e-05	1.4399
228356_at	29123	Ankyrin repeat domain 11	ANKRD11	3.92e-05	1.4192
200616_s_at	9761	KIAA0152	KIAA0152	3.94e-05	1.6481
209100_at	7866	interferon-related developmental regulator 2	IFRD2	3.94e-05	1.2083
242674_at		CDNA FLJ34183 fis, clone FCBBF3016987	---	3.95e-05	-1.3139
204998_s_at	22809	activating transcription factor 5	ATF5	3.96e-05	1.3821
206632_s_at	9582	apolipoprotein B mRNA editing enzyme, catalytic polypeptide-like 3B	APOBEC3B	3.96e-05	1.5956
222845_x_at	51643	CGI-119 protein	CGI-119	3.97e-05	1.5448
212352_s_at	10972	transmembrane trafficking protein	TMP21	3.97e-05	1.3313
209975_at	1571	cytochrome P450, family 2, subfamily E, polypeptide 1	CYP2E1	3.97e-05	-1.4337
225418_at	5819	Poliovirus receptor-related 2 (herpesvirus entry mediator B)	PVRL2	3.98e-05	1.341
213603_s_at	5880	ras-related C3 botulinum toxin substrate 2 (rho family, small GTP binding protein Rac2)	RAC2	4e-05	1.4412
214874_at		---	---	4.01e-05	-2.3486
227334_at	159195	ubiquitin specific protease 54	USP54	4.02e-05	-1.8163
211456_x_at	440737	Similar to 60S ribosomal protein L35	---	4.03e-05	1.4459
209705_at	22823	metal response element binding transcription factor 2	MTF2	4.03e-05	-1.2538
222199_s_at	55909	bridging integrator 3	BIN3	4.04e-05	1.3633
235643_at	219285	sterile alpha motif domain containing 9-like	SAMD9L	4.05e-05	2.2733
236038_at		---	---	4.06e-05	-1.7187
215767_at	91752	chromosome 2 open reading frame 10	C2orf10	4.07e-05	-1.3948
209755_at	23057	nicotinamide nucleotide adenylyltransferase 2	NMNAT2	4.13e-05	-3.2905
202796_at	11346	synaptopodin	SYNPO	4.13e-05	2.7029
218162_at	56944	olfactomedin-like 3	OLFML3	4.14e-05	1.7897
210985_s_at	6672	nuclear antigen Sp100	SP100	4.14e-05	1.4404
226545_at	135228	CD109 antigen (Gov platelet alloantigens)	CD109	4.15e-05	1.8352
226714_at	55095	hypothetical protein FLJ10211	FLJ10211	4.17e-05	1.3039
214589_at	2257	fibroblast growth factor 12	FGF12	4.18e-05	-2.3989
204992_s_at	5217	profilin 2	PFN2	4.19e-05	-1.4461
204114_at	22795	nidogen 2 (osteonidogen)	NID2	4.2e-05	2.0999
228674_s_at	27436	echinoderm microtubule associated protein like 4	EML4	4.21e-05	1.5101
218675_at	51310	solute carrier family 22 (organic cation transporter), member 17	SLC22A17	4.22e-05	-1.4558
223392_s_at	57616	zinc finger protein 537	ZNF537	4.24e-05	1.4921
236782_at	154075	sterile alpha motif domain containing 3	SAMD3	4.25e-05	1.5982
221011_s_at	81606	likely ortholog of mouse limb-bud and heart gene /// likely ortholog of mouse limb-bud and heart gene	LBH	4.25e-05	1.7569
200704_at	9516	lipopolysaccharide-induced TNF factor	LITAF	4.26e-05	1.8391
228042_at	141	ADP-ribosylarginine hydrolase	ADPRH	4.26e-05	1.8561
228670_at	7011	telomerase-associated protein 1	TEP1	4.27e-05	1.3173
201893_x_at	1634	decorin	DCN	4.28e-05	2.7116
203971_at	1317	solute carrier family 31 (copper transporters), member 1	SLC31A1	4.29e-05	1.4971
205493_s_at	10570	dihydropyrimidinase-like 4	DPYSL4	4.3e-05	-1.3929
204615_x_at	3422	isopentenyl-diphosphate delta isomerase 1	IDI1	4.3e-05	-1.5755
52159_at	51409	HemK methyltransferase family member 1	HEMK1	4.31e-05	1.2672
211121_s_at	1796	docking protein 1, 62kDa (downstream of tyrosine kinase 1)	DOK1	4.31e-05	1.3881
206881_s_at	11026	leukocyte immunoglobulin-like receptor, subfamily A (without TM domain), member 3	LILRA3	4.32e-05	1.7003
210762_s_at	10395	deleted in liver cancer 1	DLC1	4.32e-05	1.951
209300_s_at	25977	adaptin-ear-binding coat-associated protein 1	NECAP1	4.34e-05	-1.5299
201841_s_at	3315	heat shock 27kDa protein 1	HSPB1	4.34e-05	2.297
213484_at		Clone 23700 mRNA sequence	---	4.34e-05	-1.9293
214839_at	157627	hypothetical protein LOC157627	LOC157627	4.36e-05	-2.0249
201997_s_at	23013	spen homolog, transcriptional regulator (Drosophila)	SPEN	4.36e-05	-1.3143
219257_s_at	8877	sphingosine kinase 1	SPHK1	4.36e-05	1.3526
204870_s_at	5126	proprotein convertase subtilisin/kexin type 2	PCSK2	4.36e-05	-3.2454
200765_x_at	1495	catenin (cadherin-associated protein), alpha 1, 102kDa	CTNNA1	4.36e-05	1.2972
215193_x_at	3123	major histocompatibility complex, class II, DR beta 1	HLA-DRB1	4.37e-05	2.1903
229506_at		CDNA clone IMAGE:5263177, partial cds	---	4.37e-05	-1.6137
209288_s_at	10602	CDC42 effector protein (Rho GTPase binding) 3	CDC42EP3	4.38e-05	1.8409
204115_at	2791	guanine nucleotide binding protein (G protein), gamma 11	GNG11	4.38e-05	1.7851
205773_at	22849	cytoplasmic polyadenylation element binding protein 3	CPEB3	4.41e-05	-1.8008
226431_at	150864	amyotrophic lateral sclerosis 2 (juvenile) chromosome region, candidate 13	ALS2CR13	4.42e-05	-1.5393
208689_s_at	6185	ribophorin II	RPN2	4.42e-05	1.4216
208653_s_at	8763	CD164 antigen, sialomucin	CD164	4.49e-05	1.6506
207299_s_at	2911	glutamate receptor, metabotropic 1	GRM1	4.49e-05	-1.6847
203323_at	858	caveolin 2	CAV2	4.49e-05	1.8977
204533_at	3627	chemokine (C-X-C motif) ligand 10	CXCL10	4.5e-05	2.6015
201249_at	6513	solute carrier family 2 (facilitated glucose transporter), member 1	SLC2A1	4.51e-05	1.356
203519_s_at	26019	UPF2 regulator of nonsense transcripts homolog (yeast)	UPF2	4.54e-05	-1.5485
218451_at	64866	CUB domain containing protein 1	CDCP1	4.55e-05	1.4083
204331_s_at	6183	mitochondrial ribosomal protein S12	MRPS12	4.55e-05	1.6266
208306_x_at	3123	Major histocompatibility complex, class II, DR beta 4	HLA-DRB1	4.55e-05	2.0289
236536_at	114805	UDP-N-acetyl-alpha-D-galactosamine:polypeptide N-acetylgalactosaminyltransferase 13 (GalNAc-T13)	GALNT13	4.56e-05	-1.6999
212719_at	23239	PH domain and leucine rich repeat protein phosphatase	PHLPP	4.56e-05	-1.4951
213825_at	10215	oligodendrocyte lineage transcription factor 2	OLIG2	4.56e-05	-2.2235
202803_s_at	3689	integrin, beta 2 (antigen CD18 (p95), lymphocyte function-associated antigen 1; macrophage antigen 1 (mac-1) beta subunit)	ITGB2	4.57e-05	1.8937
223222_at	60386	solute carrier family 25 (mitochondrial deoxynucleotide carrier), member 19	SLC25A19	4.59e-05	1.7996
224994_at	817	calcium/calmodulin-dependent protein kinase (CaM kinase) II delta	CAMK2D	4.59e-05	1.5078
221529_s_at	83483	plasmalemma vesicle associated protein	PLVAP	4.6e-05	1.7289
219137_s_at	56947	chromosome 2 open reading frame 33	C2orf33	4.61e-05	-1.2988
212261_at	26058	trinucleotide repeat containing 15	TNRC15	4.62e-05	-1.1506
213268_at	23261	calmodulin binding transcription activator 1	CAMTA1	4.66e-05	-2.3942
210754_s_at	4067	v-yes-1 Yamaguchi sarcoma viral related oncogene homolog	LYN	4.66e-05	1.6502
211564_s_at	8572	PDZ and LIM domain 4	PDLIM4	4.68e-05	3.0274
218332_at	55859	brain expressed, X-linked 1	BEX1	4.7e-05	-1.7455
230497_at	60680	bruno-like 5, RNA binding protein (Drosophila)	BRUNOL5	4.71e-05	-2.7935
203325_s_at	1289	collagen, type V, alpha 1	COL5A1	4.71e-05	1.5647
203504_s_at	19	ATP-binding cassette, sub-family A (ABC1), member 1	ABCA1	4.74e-05	1.7317
235033_at	79716	Aminopeptidase-like 1	NPEPL1	4.77e-05	1.5569
212504_at	22982	KIAA0934	KIAA0934	4.78e-05	-1.6495
203923_s_at	1536	cytochrome b-245, beta polypeptide (chronic granulomatous disease)	CYBB	4.78e-05	1.8125
40472_at	254531	PLSC domain containing protein	LOC254531	4.79e-05	-1.3374
203928_x_at	4137	microtubule-associated protein tau	MAPT	4.79e-05	-1.8115
211887_x_at	4481	macrophage scavenger receptor 1	MSR1	4.8e-05	1.8025
218388_at	25796	6-phosphogluconolactonase	PGLS	4.82e-05	1.4008
212358_at	25999	CLIP-170-related protein	CLIPR-59	4.85e-05	-1.5213
212609_s_at	10000	V-akt murine thymoma viral oncogene homolog 3 (protein kinase B, gamma)	AKT3	4.85e-05	-1.5552
232961_at	26010	DNA polymerase-transactivated protein 6	DNAPTP6	4.86e-05	1.4253
209606_at	9595	pleckstrin homology, Sec7 and coiled-coil domains, binding protein /// pleckstrin homology, Sec7 and coiled-coil domains, binding protein	PSCDBP	4.86e-05	1.7597
221642_at	11277	three prime repair exonuclease 1	TREX1	4.87e-05	1.2516
220658_s_at	56938	aryl hydrocarbon receptor nuclear translocator-like 2	ARNTL2	4.88e-05	1.4528
203085_s_at	7040	transforming growth factor, beta 1 (Camurati-Engelmann disease)	TGFB1	4.88e-05	1.808
225634_at	56829	zinc finger CCCH-type, antiviral 1	ZC3HAV1	4.89e-05	1.5001
223047_at	54918	chemokine-like factor super family 6	CKLFSF6	4.93e-05	1.5776
213609_s_at	23544	seizure related 6 homolog (mouse)-like	SEZ6L	4.93e-05	-2.3658
207307_at	3358	5-hydroxytryptamine (serotonin) receptor 2C	HTR2C	4.93e-05	-1.592
200924_s_at	6520	solute carrier family 3 (activators of dibasic and neutral amino acid transport), member 2	SLC3A2	4.95e-05	1.4527
205934_at	5334	phospholipase C-like 1	PLCL1	4.96e-05	-2.009
211976_at	401255	Hypothetical LOC401255	---	4.97e-05	-1.3711
212170_at	10137	RNA binding motif protein 12	RBM12	4.97e-05	-1.4778
227209_at	1272	Contactin 1	CNTN1	4.97e-05	-2.386
200665_s_at	6678	secreted protein, acidic, cysteine-rich (osteonectin) /// secreted protein, acidic, cysteine-rich (osteonectin)	SPARC	4.99e-05	1.3841
202967_at	2941	glutathione S-transferase A4	GSTA4	4.99e-05	-1.3994
203410_at	10947	adaptor-related protein complex 3, mu 2 subunit	AP3M2	5.01e-05	-1.4988
223023_at	51272	blocked early in transport 1 homolog (S. cerevisiae) like	BET1L	5.03e-05	1.4111
208057_s_at	2736	GLI-Kruppel family member GLI2	GLI2	5.03e-05	1.542
227812_at	55504	tumor necrosis factor receptor superfamily, member 19	TNFRSF19	5.05e-05	2.1413
205076_s_at	10903	myotubularin related protein 11	MTMR11	5.05e-05	1.6609
221708_s_at	55898	smooth muscle cell associated protein-1 /// smooth muscle cell associated protein-1	SMAP-1	5.06e-05	1.2912
218121_at	3163	heme oxygenase (decycling) 2	HMOX2	5.06e-05	-1.3106
223522_at	81571	chromosome 9 open reading frame 45	C9orf45	5.07e-05	-1.3057
231891_at	57559	associated molecule with the SH3 domain of STAM (AMSH) like protein	AMSH-LP	5.07e-05	1.3846
208454_s_at	10404	plasma glutamate carboxypeptidase	PGCP	5.07e-05	1.4212
228174_at	2800	Golgi autoantigen, golgin subfamily a, 1	GOLGA1	5.07e-05	-1.4312
238034_at	821	calnexin	CANX	5.07e-05	1.5212
202693_s_at	9263	serine/threonine kinase 17a (apoptosis-inducing)	STK17A	5.08e-05	1.9151
243050_at	5376	Peripheral myelin protein 22	PMP22	5.08e-05	1.2802
53720_at	55337	hypothetical protein FLJ11286	FLJ11286	5.1e-05	1.6259
209665_at	11068	cytochrome b-561 domain containing 2	CYB561D2	5.11e-05	1.3863
213060_s_at	1117	chitinase 3-like 2 /// chitinase 3-like 2	CHI3L2	5.12e-05	2.5011
206806_at	9162	diacylglycerol kinase, iota	DGKI	5.14e-05	-1.6187
228708_at	5874	RAB27B, member RAS oncogene family	RAB27B	5.15e-05	-1.9221
226694_at	445815	PALM2-AKAP2 protein	PALM2-AKAP2	5.16e-05	1.9946
212458_at	200734	sprouty-related, EVH1 domain containing 2	SPRED2	5.16e-05	1.6212
228824_s_at	22949	leukotriene B4 12-hydroxydehydrogenase	LTB4DH	5.17e-05	2.0441
213925_at	375057	Hypothetical protein LOC375057	DKFZp761P211	5.18e-05	-1.9253
244352_at		Transcribed locus, weakly similar to XP_375099.1 PREDICTED: similar to hypothetical protein FLJ25224 [Homo sapiens]	---	5.18e-05	1.3309
225076_s_at	57169	KIAA1404 protein	KIAA1404	5.2e-05	1.4124
204904_at	2701	gap junction protein, alpha 4, 37kDa (connexin 37)	GJA4	5.2e-05	1.4969
203489_at	10572	CD27-binding (Siva) protein	SIVA	5.22e-05	1.5685
239323_at	55904	Myeloid/lymphoid or mixed-lineage leukemia 5 (trithorax homolog, Drosophila)	MLL5	5.23e-05	-1.5105
224857_s_at	219404	hypothetical protein MGC9850	MGC9850	5.25e-05	2.0289
204763_s_at	2775	guanine nucleotide binding protein (G protein), alpha activating activity polypeptide O	GNAO1	5.25e-05	-2.2297
202012_s_at	2132	exostoses (multiple) 2	EXT2	5.25e-05	1.3878
228509_at	80309	SPHK1 (sphingosine kinase type 1) interacting protein	SKIP	5.28e-05	-2.3745
223198_x_at	28991	COMM domain containing 5	COMMD5	5.28e-05	1.4318
204362_at	8935	src family associated phosphoprotein 2	SCAP2	5.29e-05	2.0994
201262_s_at	633	biglycan	BGN	5.29e-05	2.9449
225293_at	85301	collagen, type XXVII, alpha 1	COL27A1	5.3e-05	1.5726
228786_at	387647	hypothetical gene supported by BC014163	LOC387647	5.31e-05	1.2401
50965_at	25837	RAB26, member RAS oncogene family	RAB26	5.34e-05	-1.4231
210568_s_at	5965	RecQ protein-like (DNA helicase Q1-like)	RECQL	5.34e-05	1.4361
211013_x_at	5371	promyelocytic leukemia	PML	5.35e-05	1.4943
215108_x_at	27324	trinucleotide repeat containing 9	TNRC9	5.39e-05	-2.7047
232487_at	113402	SFT2 domain containing 1	SFT2D1	5.4e-05	-1.5056
56919_at	57599	WD repeat domain 48	WDR48	5.43e-05	-1.2022
221900_at	1296	collagen, type VIII, alpha 2	COL8A2	5.43e-05	2.1495
203052_at	717	complement component 2	C2	5.44e-05	1.769
214803_at		CDNA clone IMAGE:4152983, partial cds	---	5.44e-05	1.7875
230261_at	7903	ST8 alpha-N-acetyl-neuraminide alpha-2,8-sialyltransferase 4	ST8SIA4	5.45e-05	2.215
213178_s_at	23162	mitogen-activated protein kinase 8 interacting protein 3	MAPK8IP3	5.46e-05	-1.3987
202953_at	713	complement component 1, q subcomponent, beta polypeptide	C1QB	5.46e-05	1.9791
220188_at	57338	junctophilin 3	JPH3	5.51e-05	-1.9828
226351_at	387338	NOL1/NOP2/Sun domain family, member 4	NSUN4	5.54e-05	1.2509
224097_s_at	50848	F11 receptor	F11R	5.54e-05	1.3412
210792_x_at	10572	CD27-binding (Siva) protein	SIVA	5.54e-05	1.7984
231793_s_at	817	calcium/calmodulin-dependent protein kinase (CaM kinase) II delta	CAMK2D	5.55e-05	1.9674
205669_at	4685	neural cell adhesion molecule 2	NCAM2	5.58e-05	-1.489
231897_at	22949	leukotriene B4 12-hydroxydehydrogenase	LTB4DH	5.6e-05	1.9526
212114_at	552889	hypothetical LOC552889	LOC552889	5.61e-05	-1.2567
220798_x_at	79948	plasticity-related gene 2	PRG2	5.62e-05	-1.3995
237286_at	55756	Related to CPSF subunits 74 kDa	FLJ10871	5.63e-05	-1.5624
211746_x_at	5682	proteasome (prosome, macropain) subunit, alpha type, 1 /// proteasome (prosome, macropain) subunit, alpha type, 1	PSMA1	5.63e-05	1.2779
231801_at	4773	nuclear factor of activated T-cells, cytoplasmic, calcineurin-dependent 2	NFATC2	5.63e-05	1.4932
229009_at	147912	sine oculis homeobox homolog 5 (Drosophila)	SIX5	5.64e-05	1.468
224797_at	57561	arrestin domain containing 3	ARRDC3	5.65e-05	1.7742
239425_at		Full length insert cDNA clone ZC34E11	---	5.66e-05	-2.2482
201146_at	4780	nuclear factor (erythroid-derived 2)-like 2	NFE2L2	5.68e-05	1.2863
203855_at	22911	WD repeat domain 47	WDR47	5.69e-05	-1.5044
218297_at	80013	chromosome 10 open reading frame 97	C10orf97	5.7e-05	-1.4193
218305_at	79711	importin 4	IPO4	5.7e-05	1.2772
224439_x_at	9616	ring finger protein 7 /// ring finger protein 7	RNF7	5.72e-05	1.3555
230172_at	122509	Family with sequence similarity 14, member B	FAM14B	5.73e-05	1.2362
206756_at	56548	carbohydrate (N-acetylglucosamine 6-O) sulfotransferase 7	CHST7	5.73e-05	1.9802
212327_at	22998	KIAA1102 protein	KIAA1102	5.73e-05	-1.5431
218358_at	79174	hypothetical protein MGC11256	MGC11256	5.74e-05	1.3991
204134_at	5138	phosphodiesterase 2A, cGMP-stimulated	PDE2A	5.75e-05	-2.7069
226544_x_at	63915	muted homolog (mouse)	MUTED	5.77e-05	1.2125
217778_at	27173	solute carrier family 39 (zinc transporter), member 1	SLC39A1	5.81e-05	1.2947
216120_s_at	491	ATPase, Ca++ transporting, plasma membrane 2	ATP2B2	5.81e-05	-2.1514
224576_at	57222	endoplasmic reticulum-golgi intermediate compartment 32 kDa protein	KIAA1181	5.82e-05	1.5463
228108_at		CDNA clone IMAGE:5263177, partial cds	---	5.83e-05	-1.6691
209794_at	9901	SLIT-ROBO Rho GTPase activating protein 3	SRGAP3	5.84e-05	-1.6012
212213_x_at	4976	optic atrophy 1 (autosomal dominant)	OPA1	5.84e-05	-1.2138
214157_at	2778	GNAS complex locus	GNAS	5.84e-05	-1.9515
219905_at	114625	erythroblast membrane-associated protein	ERMAP	5.86e-05	1.4126
216995_x_at	23609	makorin, ring finger protein, 2	MKRN2	5.86e-05	1.4177
208990_s_at	3189	heterogeneous nuclear ribonucleoprotein H3 (2H9)	HNRPH3	5.86e-05	-1.3397
208051_s_at	10605	poly(A) binding protein interacting protein 1	PAIP1	5.88e-05	-1.4307
205641_s_at	8717	TNFRSF1A-associated via death domain	TRADD	5.88e-05	1.2418
202255_s_at	26037	signal-induced proliferation-associated 1 like 1	SIPA1L1	5.9e-05	1.5873
223216_x_at		zinc finger protein 395 /// F-box protein 16	ZNF395 /// FBXO16	5.9e-05	1.7254
217362_x_at	3128	major histocompatibility complex, class II, DR beta 6 (pseudogene)	HLA-DRB6	5.91e-05	1.944
214495_at	10369	calcium channel, voltage-dependent, gamma subunit 2	CACNG2	5.92e-05	-1.3421
205737_at	3785	potassium voltage-gated channel, KQT-like subfamily, member 2	KCNQ2	5.92e-05	-1.8974
213920_at	23316	cut-like 2 (Drosophila)	CUTL2	5.94e-05	-2.9183
202548_s_at	8874	Rho guanine nucleotide exchange factor (GEF) 7	ARHGEF7	5.94e-05	-1.4762
221565_s_at	51063	family with sequence similarity 26, member B	FAM26B	5.95e-05	1.4033
219331_s_at	55220	hypothetical protein FLJ10748	FLJ10748	5.96e-05	2.4181
235782_at	388620	Similar to implantation-associated protein	---	5.98e-05	-1.2894
244022_at	64778	Fibronectin type III domain containing 3B	FNDC3B	5.99e-05	1.3268
203151_at	4130	microtubule-associated protein 1A	MAP1A	5.99e-05	-1.8081
243907_at		Transcribed locus	---	5.99e-05	-1.9307
212699_at	192683	secretory carrier membrane protein 5	SCAMP5	6e-05	-1.745
205032_at	3673	integrin, alpha 2 (CD49B, alpha 2 subunit of VLA-2 receptor)	ITGA2	6.01e-05	1.7167
237445_at	399671	Hypothetical MGC48595	MGC48595	6.02e-05	1.35
226552_at	389792	immediate early response 5-like	IER5L	6.02e-05	1.9666
200844_s_at	9588	peroxiredoxin 6	PRDX6	6.02e-05	1.5124
209543_s_at	947	CD34 antigen	CD34	6.02e-05	1.5681
222821_s_at	79760	gem (nuclear organelle) associated protein 7	GEMIN7	6.03e-05	1.2722
227480_at	56241	sushi domain containing 2	SUSD2	6.03e-05	1.4916
242228_at		---	---	6.04e-05	1.9264
223553_s_at	79930	docking protein 3	DOK3	6.05e-05	1.7204
218678_at	10763	nestin	NES	6.05e-05	2.029
228400_at		Transcribed locus, strongly similar to NP_065910.1 Shroom-related protein; likely ortholog of mouse Shroom; F-actin-binding protein [Homo sapiens]	---	6.09e-05	1.8052
228547_at	9378	neurexin 1	NRXN1	6.11e-05	-2.3795
217751_at	373156	glutathione S-transferase kappa 1	GSTK1	6.16e-05	1.6754
244748_at	56649	Transmembrane protease, serine 4	TMPRSS4	6.19e-05	1.4089
219622_at	55647	RAB20, member RAS oncogene family	RAB20	6.2e-05	1.7414
202644_s_at	7128	tumor necrosis factor, alpha-induced protein 3	TNFAIP3	6.22e-05	1.9223
222030_at	10572	CD27-binding (Siva) protein	SIVA	6.24e-05	1.1883
234954_at		---	---	6.24e-05	1.4937
227051_at		Homo sapiens, clone IMAGE:4393354, mRNA	---	6.25e-05	1.883
215180_at	283761	Hypothetical protein LOC283761	LOC283761	6.3e-05	-2.0982
218291_at	28956	mitogen-activated protein-binding protein-interacting protein	MAPBPIP	6.31e-05	1.4098
224806_at	7706	tripartite motif-containing 25	TRIM25	6.31e-05	1.4768
219402_s_at	79139	Der1-like domain family, member 1	DERL1	6.34e-05	1.4927
210748_at		---	---	6.34e-05	-1.3334
211366_x_at	834	caspase 1, apoptosis-related cysteine protease (interleukin 1, beta, convertase)	CASP1	6.36e-05	1.3507
214845_s_at	813	calumenin	CALU	6.36e-05	1.9794
205246_at	5194	peroxisome biogenesis factor 13	PEX13	6.39e-05	1.294
210101_x_at	51100	SH3-domain GRB2-like endophilin B1	SH3GLB1	6.43e-05	1.4096
214042_s_at	6146	ribosomal protein L22	RPL22	6.43e-05	-1.3501
219082_at	51005	CGI-14 protein	CGI-14	6.44e-05	1.4674
203839_s_at	10188	tyrosine kinase, non-receptor, 2	TNK2	6.47e-05	-1.6974
228949_at	79971	chromosome 1 open reading frame 139	C1orf139	6.48e-05	2.075
200814_at	5720	proteasome (prosome, macropain) activator subunit 1 (PA28 alpha)	PSME1	6.48e-05	1.3807
214997_at	2800	Golgi autoantigen, golgin subfamily a, 1	GOLGA1	6.52e-05	-1.296
236129_at		---	---	6.52e-05	1.5373
34689_at	11277	three prime repair exonuclease 1	TREX1	6.53e-05	1.2226
203233_at	3566	interleukin 4 receptor	IL4R	6.54e-05	1.4701
205097_at	1836	solute carrier family 26 (sulfate transporter), member 2	SLC26A2	6.54e-05	1.8096
227983_at	196383	hypothetical protein MGC7036	MGC7036	6.55e-05	1.5916
228641_at	22900	Caspase recruitment domain family, member 8	CARD8	6.58e-05	1.421
235905_at		Homo sapiens, clone IMAGE:4654429, mRNA	---	6.58e-05	-1.4394
216270_at	10994	ilvB (bacterial acetolactate synthase)-like	ILVBL	6.59e-05	1.5111
222532_at	58477	signal recognition particle receptor, B subunit	SRPRB	6.62e-05	1.6354
241069_at	7704	Zinc finger and BTB domain containing 16	ZBTB16	6.68e-05	1.2433
223519_at	51776	sterile alpha motif and leucine zipper containing kinase AZK	ZAK	6.7e-05	1.8797
232818_at	149297	Hypothetical gene LOC149297	LOC149297	6.72e-05	1.3002
222035_s_at	10914	poly(A) polymerase alpha	PAPOLA	6.73e-05	1.4259
214366_s_at	240	arachidonate 5-lipoxygenase	ALOX5	6.75e-05	1.8875
55583_at	57572	dedicator of cytokinesis 6	DOCK6	6.78e-05	1.3861
222379_at	23704	Potassium voltage-gated channel, Isk-related family, member 4	KCNE4	6.78e-05	1.4769
219928_s_at	26256	calcium binding tyrosine-(Y)-phosphorylation regulated (fibrousheathin 2)	CABYR	6.79e-05	-1.2598
233520_s_at	202333	cardiomyopathy associated 5	CMYA5	6.81e-05	1.6292
203706_s_at	8324	frizzled homolog 7 (Drosophila)	FZD7	6.81e-05	3.2502
230610_at	23155	Mid-1-related chloride channel 1	MCLC	6.82e-05	-1.8556
201188_s_at	3710	inositol 1,4,5-triphosphate receptor, type 3	ITPR3	6.82e-05	1.7723
213035_at	23243	ankyrin repeat domain 28	ANKRD28	6.83e-05	-1.4087
213967_at	138046	hypothetical protein LOC138046	LOC138046	6.85e-05	-2.719
202741_at	5567	protein kinase, cAMP-dependent, catalytic, beta	PRKACB	6.87e-05	-1.5418
31845_at	2000	E74-like factor 4 (ets domain transcription factor)	ELF4	6.87e-05	1.6808
202943_s_at	4668	N-acetylgalactosaminidase, alpha-	NAGA	6.88e-05	1.3341
210414_at	23769	fibronectin leucine rich transmembrane protein 1	FLRT1	6.9e-05	-1.7413
216247_at	6224	Ribosomal protein S20	RPS20	6.94e-05	-1.5939
213704_at	5876	Rab geranylgeranyltransferase, beta subunit	RABGGTB	6.95e-05	-1.4572
203002_at	51421	angiomotin like 2	AMOTL2	6.96e-05	-1.7105
201169_s_at	8553	basic helix-loop-helix domain containing, class B, 2	BHLHB2	6.97e-05	1.6463
204844_at	2028	glutamyl aminopeptidase (aminopeptidase A)	ENPEP	6.98e-05	1.5085
243931_at	965	CD58 antigen, (lymphocyte function-associated antigen 3)	CD58	7.01e-05	1.5482
225331_at	152137	chromosome 3 open reading frame 6	C3orf6	7.07e-05	1.4607
215241_at	63982	transmembrane protein 16C	TMEM16C	7.09e-05	-1.6363
229648_at	9743	Rho GTPase-activating protein	RICS	7.09e-05	-1.672
208662_s_at	7267	tetratricopeptide repeat domain 3	TTC3	7.1e-05	-1.3232
64486_at	57175	coronin, actin binding protein, 1B	CORO1B	7.16e-05	1.2948
202265_at	648	polycomb group ring finger 4	PCGF4	7.16e-05	-1.3073
223993_s_at	29097	cornichon homolog 4 (Drosophila)	CNIH4	7.21e-05	1.6386
202641_at	403	ADP-ribosylation factor-like 3	ARL3	7.23e-05	-1.3678
203441_s_at	1000	cadherin 2, type 1, N-cadherin (neuronal)	CDH2	7.26e-05	1.6514
207395_at	696	butyrophilin, subfamily 1, member A1	BTN1A1	7.27e-05	-1.4304
202686_s_at	558	AXL receptor tyrosine kinase	AXL	7.27e-05	1.3839
209122_at	123	adipose differentiation-related protein	ADFP	7.31e-05	2.4349
213278_at	66036	myotubularin related protein 9	MTMR9	7.33e-05	-1.3462
238663_x_at	2893	glutamate receptor, ionotrophic, AMPA 4	GRIA4	7.33e-05	-2.1564
232229_at	23064	amyotrophic lateral sclerosis 4	ALS4	7.37e-05	1.3071
218854_at	29940	squamous cell carcinoma antigen recognized by T cells 2	SART2	7.38e-05	1.8431
210645_s_at	7267	tetratricopeptide repeat domain 3	TTC3	7.4e-05	-1.3427
202729_s_at	4052	latent transforming growth factor beta binding protein 1	LTBP1	7.4e-05	1.7139
200989_at	3091	hypoxia-inducible factor 1, alpha subunit (basic helix-loop-helix transcription factor)	HIF1A	7.4e-05	1.4173
240173_at		Transcribed locus	---	7.41e-05	1.4521
204347_at		adenylate kinase 3-like 1 /// adenylate kinase 3-like 2	AK3L1 /// AK3L2	7.41e-05	1.5131
200644_at	65108	MARCKS-like 1	MARCKSL1	7.43e-05	-1.4497
203182_s_at	6733	SFRS protein kinase 2	SRPK2	7.44e-05	-1.3444
215743_at	9397	N-myristoyltransferase 2	NMT2	7.47e-05	-1.4768
204612_at	5569	protein kinase (cAMP-dependent, catalytic) inhibitor alpha	PKIA	7.48e-05	-1.8816
225079_at	2013	epithelial membrane protein 2	EMP2	7.48e-05	1.7753
229544_at		MRNA; cDNA DKFZp564C0762 (from clone DKFZp564C0762)	---	7.48e-05	-1.4716
231964_at		MRNA; cDNA DKFZp564H1663 (from clone DKFZp564H1663)	---	7.48e-05	1.6263
207719_x_at	9859	KIAA0470	KIAA0470	7.5e-05	-1.2464
225464_at	122786	FERM domain containing 6	FRMD6	7.52e-05	1.8799
204007_at	2215	Fc fragment of IgG, low affinity IIIb, receptor (CD16b)	FCGR3B	7.52e-05	2.0531
224733_at	123920	chemokine-like factor super family 3	CKLFSF3	7.53e-05	1.8984
226905_at	359845	hypothetical protein MGC45871	MGC45871	7.56e-05	1.6101
229460_at		CDNA FLJ37917 fis, clone CTONG1000137	---	7.6e-05	-1.4968
213880_at	8549	leucine-rich repeat-containing G protein-coupled receptor 5	LGR5	7.61e-05	-1.6108
228707_at	137075	claudin 23	CLDN23	7.63e-05	1.5494
229590_at	6137	Ribosomal protein L13	RPL13	7.67e-05	-1.631
208674_x_at	1650	dolichyl-diphosphooligosaccharide-protein glycosyltransferase	DDOST	7.7e-05	1.4851
224565_at	283131	trophoblast-derived noncoding RNA	TncRNA	7.71e-05	2.1632
210137_s_at	1635	dCMP deaminase	DCTD	7.71e-05	1.8667
212183_at	11163	nudix (nucleoside diphosphate linked moiety X)-type motif 4	NUDT4	7.74e-05	-1.5838
244074_at		Full-length cDNA clone CS0DI026YO05 of Placenta Cot 25-normalized of Homo sapiens (human)	---	7.74e-05	1.2902
203349_s_at	2119	ets variant gene 5 (ets-related molecule)	ETV5	7.75e-05	1.9199
202759_s_at	445815	PALM2-AKAP2 protein	PALM2-AKAP2	7.77e-05	1.6517
207163_s_at	207	v-akt murine thymoma viral oncogene homolog 1	AKT1	7.78e-05	1.3355
235494_at		Homo sapiens, clone IMAGE:5284125, mRNA	---	7.79e-05	-1.8886
230577_at		---	---	7.8e-05	-2.6641
219891_at	54858	pyroglutamyl-peptidase I	PGPEP1	7.81e-05	1.3586
213399_x_at	6185	ribophorin II	RPN2	7.83e-05	1.4293
201862_s_at	9208	leucine rich repeat (in FLII) interacting protein 1	LRRFIP1	7.84e-05	1.734
203490_at	2000	E74-like factor 4 (ets domain transcription factor)	ELF4	7.89e-05	1.8282
201216_at	10961	chromosome 12 open reading frame 8	C12orf8	7.92e-05	1.3711
208708_x_at	1983	eukaryotic translation initiation factor 5	EIF5	7.92e-05	1.337
211064_at	115648	similar to hypothetical protein FLJ13659 /// similar to hypothetical protein FLJ13659	LOC115648	7.94e-05	-1.5826
235012_at	23143	leucine-rich repeats and calponin homology (CH) domain containing 1	LRCH1	7.94e-05	1.6202
222418_s_at	79188	transmembrane protein 43	TMEM43	7.95e-05	1.5883
217922_at	10905	Mannosidase, alpha, class 1A, member 2	MAN1A2	7.96e-05	-1.3028
204852_s_at	5778	protein tyrosine phosphatase, non-receptor type 7	PTPN7	7.99e-05	1.2483
227167_s_at		Mesenchymal stem cell protein DSC96	---	7.99e-05	1.5758
213938_at	26059	CAZ-associated structural protein	CAST	8e-05	-2.046
214875_x_at	334	amyloid beta (A4) precursor-like protein 2	APLP2	8.01e-05	1.6647
208732_at	5862	RAB2, member RAS oncogene family	RAB2	8.02e-05	-1.3018
224780_at	84991	RNA binding motif protein 17	RBM17	8.05e-05	-1.4246
222817_at	80270	hydroxy-delta-5-steroid dehydrogenase, 3 beta- and steroid delta-isomerase 7	HSD3B7	8.09e-05	1.3166
205147_x_at	4689	neutrophil cytosolic factor 4, 40kDa	NCF4	8.1e-05	1.6141
227253_at	1356	Ceruloplasmin (ferroxidase)	CP	8.11e-05	2.5063
226209_at	4731	NADH dehydrogenase (ubiquinone) flavoprotein 3, 10kDa	NDUFV3	8.12e-05	1.5
204685_s_at	491	ATPase, Ca++ transporting, plasma membrane 2	ATP2B2	8.13e-05	-2.4227
225734_at	26263	F-box protein 22	FBXO22	8.15e-05	1.4085
203097_s_at	9693	Rap guanine nucleotide exchange factor (GEF) 2	RAPGEF2	8.17e-05	-1.4516
220345_at	80059	leucine rich repeat transmembrane neuronal 4	LRRTM4	8.19e-05	-1.5854
212482_at	64795	hypothetical protein FLJ13910	FLJ13910	8.19e-05	-1.323
218573_at	28986	melanoma antigen family H, 1	MAGEH1	8.2e-05	-1.6566
203455_s_at	6303	spermidine/spermine N1-acetyltransferase	SAT	8.22e-05	1.4097
218302_at	55851	presenilin enhancer 2 homolog (C. elegans)	PSENEN	8.23e-05	1.4495
214620_x_at	5066	peptidylglycine alpha-amidating monooxygenase	PAM	8.24e-05	1.5938
208581_x_at	4501	metallothionein 1X	MT1X	8.24e-05	1.4062
213482_at	1795	dedicator of cytokinesis 3	DOCK3	8.25e-05	-2.1034
205110_s_at	2258	fibroblast growth factor 13	FGF13	8.28e-05	-2.2398
239390_at	79712	glycosyltransferase-like domain containing 1	GTDC1	8.29e-05	-1.6114
210785_s_at	9473	chromosome 1 open reading frame 38	C1orf38	8.33e-05	1.8363
204203_at	1054	CCAAT/enhancer binding protein (C/EBP), gamma	CEBPG	8.34e-05	1.4096
230046_at		---	---	8.36e-05	1.4323
238958_at	7324	Ubiquitin-conjugating enzyme E2E 1 (UBC4/5 homolog, yeast)	UBE2E1	8.37e-05	1.4548
229158_at	65266	WNK lysine deficient protein kinase 4	WNK4	8.39e-05	1.4609
209914_s_at	9378	neurexin 1	NRXN1	8.39e-05	-2.5164
227781_x_at	83723	family with sequence similarity 57, member B	FAM57B	8.41e-05	-1.4447
232393_at	58499	zinc finger protein 462	ZNF462	8.41e-05	-1.657
202812_at	2548	glucosidase, alpha; acid (Pompe disease, glycogen storage disease type II)	GAA	8.43e-05	1.5552
219165_at	64236	PDZ and LIM domain 2 (mystique)	PDLIM2	8.46e-05	1.501
244533_at		---	---	8.52e-05	1.8574
222010_at	6950	t-complex 1	TCP1	8.53e-05	-1.545
235118_at		Homo sapiens, clone IMAGE:4811412, mRNA	---	8.56e-05	-1.9145
217356_s_at	5230	phosphoglycerate kinase 1	PGK1	8.61e-05	1.6206
212364_at	4430	myosin IB	MYO1B	8.62e-05	2.1665
229194_at	84333	polycomb group ring finger 5	PCGF5	8.64e-05	1.4555
227518_at	79939	solute carrier family 35, member E1	SLC35E1	8.64e-05	1.2612
222650_s_at	56731	SLC2A4 regulator	SLC2A4RG	8.65e-05	1.6918
56197_at		phospholipid scramblase 3 /// hypothetical protein MGC40107	PLSCR3 /// MGC40107	8.66e-05	1.1918
212970_at		Full-length cDNA clone CS0DC015YK09 of Neuroblastoma Cot 25-normalized of Homo sapiens (human)	---	8.68e-05	-1.3616
242964_at		Transcribed locus	---	8.68e-05	2.1194
230668_at	128414	chromosome 20 open reading frame 58	C20orf58	8.73e-05	-2.7623
211250_s_at	6452	SH3-domain binding protein 2	SH3BP2	8.75e-05	1.3069
202619_s_at	5352	procollagen-lysine, 2-oxoglutarate 5-dioxygenase 2	PLOD2	8.77e-05	1.7781
234500_at		---	---	8.77e-05	1.5415
234450_at	128674	G protein-coupled receptor 73-like 1	GPR73L1	8.84e-05	1.2728
227467_at	157506	retinol dehydrogenase 10 (all-trans)	RDH10	8.91e-05	1.6908
223419_at	84261	F-box and WD-40 domain protein 9	FBXW9	8.92e-05	1.319
209912_s_at	9907	KIAA0415 protein	KIAA0415	8.92e-05	1.5291
219471_at	80183	chromosome 13 open reading frame 18	C13orf18	8.94e-05	1.579
209305_s_at	4616	growth arrest and DNA-damage-inducible, beta	GADD45B	8.94e-05	2.0932
232693_s_at		zinc finger protein 395 /// F-box protein 16	ZNF395 /// FBXO16	8.97e-05	1.7184
239629_at	8837	CASP8 and FADD-like apoptosis regulator	CFLAR	9.01e-05	1.8428
205005_s_at	9397	N-myristoyltransferase 2	NMT2	9.02e-05	-1.3905
231832_at	8693	UDP-N-acetyl-alpha-D-galactosamine:polypeptide N-acetylgalactosaminyltransferase 4 (GalNAc-T4)	GALNT4	9.05e-05	1.9198
237017_s_at	440286	LOC440286	LOC440286	9.08e-05	1.2016
220213_at	128553	chromosome 20 open reading frame 17	C20orf17	9.14e-05	1.2489
200947_s_at	2746	glutamate dehydrogenase 1	GLUD1	9.21e-05	-1.5316
219161_s_at	51192	chemokine-like factor	CKLF	9.23e-05	1.4875
225661_at	3454	interferon (alpha, beta and omega) receptor 1	IFNAR1	9.25e-05	1.4474
202632_at		DPH1 homolog (S. cerevisiae) /// candidate tumor suppressor in ovarian cancer 2	DPH1 /// OVCA2	9.25e-05	1.2373
230542_at	146434	zinc finger protein 597	ZNF597	9.31e-05	1.2742
223429_x_at	57461	KIAA1160 protein	KIAA1160	9.33e-05	1.3987
206182_at	7693	zinc finger protein 134 (clone pHZ-15)	ZNF134	9.33e-05	1.2724
210538_s_at	330	baculoviral IAP repeat-containing 3	BIRC3	9.33e-05	2.469
213491_x_at	6185	ribophorin II	RPN2	9.34e-05	1.4214
238605_at	8715	Nucleolar protein 4	NOL4	9.38e-05	-2.0539
214467_at	8477	G protein-coupled receptor 65	GPR65	9.39e-05	2.063
205358_at	2891	glutamate receptor, ionotropic, AMPA 2	GRIA2	9.41e-05	-2.1699
201102_s_at	5211	phosphofructokinase, liver	PFKL	9.42e-05	1.4225
218556_at	29095	ORM1-like 2 (S. cerevisiae)	ORMDL2	9.43e-05	1.2911
208073_x_at	7267	tetratricopeptide repeat domain 3	TTC3	9.43e-05	-1.3505
231838_at	80336	chromosome 20 open reading frame 119	C20orf119	9.51e-05	1.7328
217297_s_at	4650	myosin IXB	MYO9B	9.52e-05	1.7676
202902_s_at	1520	cathepsin S	CTSS	9.52e-05	2.0436
230496_at	219287	Hypothetical protein FLJ25477	FLJ25477	9.55e-05	-2.1847
212943_at	9847	KIAA0528 gene product	KIAA0528	9.59e-05	-1.3788
225665_at	51776	sterile alpha motif and leucine zipper containing kinase AZK	ZAK	9.6e-05	1.7715
222401_s_at	23585	transmembrane protein 50A	TMEM50A	9.62e-05	1.4633
212425_at	9522	Secretory carrier membrane protein 1	SCAMP1	9.63e-05	-1.4334
224511_s_at	84817	thioredoxin-like 5 /// thioredoxin-like 5	TXNL5	9.64e-05	1.5082
206404_at	2254	fibroblast growth factor 9 (glia-activating factor)	FGF9	9.65e-05	-2.4427
217848_s_at	5464	pyrophosphatase (inorganic)	PP	9.66e-05	-1.3435
218729_at	56925	latexin	LXN	9.67e-05	1.9311
224763_at	6167	ribosomal protein L37	RPL37	9.72e-05	-1.4495
227038_at	166929	hypothetical protein MGC26963	MGC26963	9.73e-05	1.8869
210753_s_at	2047	EPH receptor B1	EPHB1	9.76e-05	-1.9374
243681_at	22941	SH3 and multiple ankyrin repeat domains 2	SHANK2	9.81e-05	-1.751
204745_x_at	4495	metallothionein 1G	MT1G	9.84e-05	1.3177
244071_at	345630	similar to fibrillarin	LOC345630	9.85e-05	-1.9129
205056_s_at	27239	gene rich cluster, A gene	GRCA	9.88e-05	-1.5442
203505_at	19	ATP-binding cassette, sub-family A (ABC1), member 1	ABCA1	9.89e-05	1.5935
202820_at	196	aryl hydrocarbon receptor	AHR	9.95e-05	2.5714
225636_at	6773	signal transducer and activator of transcription 2, 113kDa	STAT2	9.99e-05	1.509
213598_at	27292	Dimethyladenosine transferase	HSA9761	0.00010022	-1.3284
213034_at	23387	KIAA0999 protein	KIAA0999	0.00010076	-1.4939
241409_at		Transcribed locus	---	0.0001009	1.6518
226113_at	80818	zinc finger protein 436	ZNF436	0.00010106	1.7618
211276_at	140597	transcription elongation factor A (SII)-like 2	TCEAL2	0.00010107	-1.7959
210213_s_at	3692	integrin beta 4 binding protein	ITGB4BP	0.0001011	1.333
222899_at	22801	integrin, alpha 11	ITGA11	0.00010111	1.2806
211343_s_at	1305	collagen, type XIII, alpha 1	COL13A1	0.00010112	1.8406
207960_at		---	---	0.0001015	1.4484
226225_at	4163	mutated in colorectal cancers	MCC	0.00010167	1.866
236167_at		Transcribed locus	---	0.00010179	1.2533
212355_at	23351	KIAA0323	KIAA0323	0.00010195	1.4101
221764_at	91300	chromosome 19 open reading frame 22	C19orf22	0.00010204	1.248
227438_at	80216	alpha-kinase 1	ALPK1	0.00010207	1.959
214102_at	116984	centaurin, delta 1	CENTD1	0.00010286	-1.3306
213836_s_at	55062	WD40 repeat protein Interacting with phosphoInositides of 49kDa	WIPI49	0.00010291	1.9277
204869_at	5126	proprotein convertase subtilisin/kexin type 2	PCSK2	0.000103	-2.9541
232958_at		CDNA FLJ13595 fis, clone PLACE1009595	---	0.00010303	1.5721
226664_at	128637	TBC1 domain family, member 20	TBC1D20	0.00010304	1.2519
201330_at	5917	arginyl-tRNA synthetase	RARS	0.00010322	1.3408
204740_at	10256	connector enhancer of kinase suppressor of Ras 1	CNKSR1	0.0001034	-1.2877
209101_at	1490	connective tissue growth factor	CTGF	0.00010343	1.833
34221_at	22993	KIAA0194 protein	KIAA0194	0.00010377	1.2194
218267_at	51550	cyclin-dependent kinase 2-interacting protein	CINP	0.00010379	1.3123
223676_at	56063	chromosome 1 open reading frame 91	C1orf91	0.00010401	1.4297
228552_s_at	51477	myo-inositol 1-phosphate synthase A1	ISYNA1	0.00010401	1.2699
202822_at	4026	LIM domain containing preferred translocation partner in lipoma	LPP	0.00010407	1.4154
211061_s_at	4247	mannosyl (alpha-1,6-)-glycoprotein beta-1,2-N-acetylglucosaminyltransferase /// mannosyl (alpha-1,6-)-glycoprotein beta-1,2-N-acetylglucosaminyltransferase	MGAT2	0.00010425	1.3235
203156_at	11215	A kinase (PRKA) anchor protein 11	AKAP11	0.00010512	-1.3364
227961_at	1508	cathepsin B	CTSB	0.00010517	1.9296
220803_at	57559	Associated molecule with the SH3 domain of STAM (AMSH) like protein	AMSH-LP	0.0001054	-1.2934
244561_at		Homo sapiens, Similar to LOC169932, clone IMAGE:4499203, mRNA	---	0.0001054	1.4204
230218_at		Transcribed locus	---	0.00010571	2.0143
204028_s_at	23637	RAB GTPase activating protein 1	RABGAP1	0.0001058	-1.3462
207571_x_at	9473	chromosome 1 open reading frame 38	C1orf38	0.00010651	1.847
203312_x_at	382	ADP-ribosylation factor 6	ARF6	0.00010678	1.3724
211245_x_at	3805	killer cell immunoglobulin-like receptor, two domains, long cytoplasmic tail, 4	KIR2DL4	0.00010706	1.5028
219457_s_at	79890	Ras and Rab interactor 3	RIN3	0.0001072	1.9289
223226_x_at	170463	single stranded DNA binding protein 4	SSBP4	0.0001074	1.6214
217899_at	54867	Hypothetical protein FLJ20254	FLJ20254	0.00010742	1.1965
213238_at	57205	ATPase, Class V, type 10D	ATP10D	0.00010777	1.5156
226354_at	114294	lactamase, beta	LACTB	0.00010798	1.4133
201888_s_at	3597	interleukin 13 receptor, alpha 1	IL13RA1	0.00010811	1.8024
220868_s_at	56301	solute carrier family 7, (neutral amino acid transporter, y+ system) member 10	SLC7A10	0.00010819	-1.7408
227690_at	2562	Gamma-aminobutyric acid (GABA) A receptor, beta 3	GABRB3	0.00010849	-2.5754
60474_at	55612	chromosome 20 open reading frame 42	C20orf42	0.00010862	-2.5924
220299_at	54558	spermatogenesis associated 6	SPATA6	0.00010864	1.6852
227181_at	348801	hypothetical protein LOC348801	LOC348801	0.00010883	-1.2944
204499_at	23287	ATP/GTP binding protein 1	AGTPBP1	0.00010934	-1.4225
219890_at	23601	C-type lectin domain family 5, member A	CLEC5A	0.00010964	2.3136
225353_s_at	714	complement component 1, q subcomponent, gamma polypeptide	C1QG	0.00010965	1.9296
231372_at		---	---	0.00010989	-1.625
212097_at	857	caveolin 1, caveolae protein, 22kDa	CAV1	0.0001103	2.9791
223931_s_at	55743	checkpoint with forkhead and ring finger domains	CHFR	0.00011053	1.3701
238587_at	84959	Cbl-interacting protein Sts-1	STS-1	0.00011067	1.5921
209702_at	79068	fatso	FTO	0.00011092	-1.2797
226717_at	220074	leucine rich repeat containing 51	LRRC51	0.00011107	1.377
208815_x_at	3308	heat shock 70kDa protein 4	HSPA4	0.00011124	1.3517
209304_x_at	4616	growth arrest and DNA-damage-inducible, beta	GADD45B	0.00011129	2.2505
227444_at	158947	Armadillo repeat containing, X-linked 4	ARMCX4	0.00011147	-1.5376
231769_at	26270	F-box protein 6	FBXO6	0.00011152	1.5261
209941_at	8737	receptor (TNFRSF)-interacting serine-threonine kinase 1	RIPK1	0.00011164	1.6559
202625_at	4067	v-yes-1 Yamaguchi sarcoma viral related oncogene homolog /// v-yes-1 Yamaguchi sarcoma viral related oncogene homolog	LYN	0.00011195	1.6736
219562_at	25837	RAB26, member RAS oncogene family	RAB26	0.00011218	-1.6521
221923_s_at	1913-04-30	nucleophosmin (nucleolar phosphoprotein B23, numatrin)	NPM1	0.00011247	1.3855
209182_s_at	11067	chromosome 10 open reading frame 10	C10orf10	0.00011252	1.3555
237202_at	54858	Pyroglutamyl-peptidase I	PGPEP1	0.00011299	1.412
217388_s_at	8942	kynureninase (L-kynurenine hydrolase)	KYNU	0.00011301	2.0719
208690_s_at	9124	PDZ and LIM domain 1 (elfin)	PDLIM1	0.00011316	1.705
209046_s_at	11345	GABA(A) receptor-associated protein-like 2	GABARAPL2	0.00011322	-1.2537
214180_at	57134	mannosidase, alpha, class 1C, member 1	MAN1C1	0.00011354	1.5123
218429_s_at	55337	hypothetical protein FLJ11286	FLJ11286	0.00011358	1.7279
225208_s_at	83640	hypothetical LOC83640	MGC2560	0.00011359	1.2601
223361_at	58527	chromosome 6 open reading frame 115	C6orf115	0.00011441	1.6371
202223_at	3703	integral membrane protein 1	ITM1	0.00011446	1.3329
221606_s_at	79366	nucleosomal binding protein 1	NSBP1	0.00011451	-1.6333
201203_s_at	6238	ribosome binding protein 1 homolog 180kDa (dog)	RRBP1	0.00011457	1.9992
203078_at	8453	cullin 2	CUL2	0.00011511	-1.6365
201878_at	25820	ariadne homolog, ubiquitin-conjugating enzyme E2 binding protein, 1 (Drosophila)	ARIH1	0.00011536	-1.2312
225688_s_at	90102	pleckstrin homology-like domain, family B, member 2	PHLDB2	0.00011537	1.8166
212229_s_at	23014	F-box protein 21	FBXO21	0.00011567	-1.2813
209263_x_at	7106	tetraspanin 4	TSPAN4	0.00011606	1.4144
227755_at		CDNA clone IMAGE:4077090, partial cds	---	0.00011608	1.6736
211612_s_at	3597	interleukin 13 receptor, alpha 1 /// interleukin 13 receptor, alpha 1	IL13RA1	0.00011633	1.7382
224846_at	92799	SH3KBP1 binding protein 1	SHKBP1	0.00011656	1.2811
231780_at	26301	globoside alpha-1,3-N-acetylgalactosaminyltransferase 1	GBGT1	0.00011681	1.5374
201737_s_at	10299	membrane-associated ring finger (C3HC4) 6	2008-03-06	0.00011696	-1.3705
214995_s_at		apolipoprotein B mRNA editing enzyme, catalytic polypeptide-like 3G /// apolipoprotein B mRNA editing enzyme, catalytic polypeptide-like 3F	APOBEC3G /// APOBEC3F	0.00011705	1.4449
208426_x_at	3805	killer cell immunoglobulin-like receptor, two domains, long cytoplasmic tail, 4	KIR2DL4	0.00011717	1.5006
216233_at	9332	CD163 antigen	CD163	0.00011723	2.5065
204742_s_at	23047	androgen-induced proliferation inhibitor	APRIN	0.00011732	-1.638
215030_at	2926	G-rich RNA sequence binding factor 1	GRSF1	0.00011743	-1.3996
200662_s_at	9804	translocase of outer mitochondrial membrane 20 homolog (yeast)	TOMM20	0.00011761	-1.2827
237624_at	1284	Collagen, type IV, alpha 2	COL4A2	0.00011793	1.7546
52837_at	85352	KIAA1644 protein	KIAA1644	0.00011795	-1.3154
231852_at	90459	Histone mRNA 3' end-specific exonuclease	3'HEXO	0.00011821	1.9795
218874_s_at	79969	chromosome 6 open reading frame 134	C6orf134	0.00011852	-1.4941
240287_at	341720	similar to immune-responsive gene 1	LOC341720	0.00011856	1.2425
239128_at		Transcribed locus	---	0.00011863	1.8154
215571_at		CDNA FLJ11433 fis, clone HEMBA1001121	---	0.00011864	-1.7849
234472_at	114805	UDP-N-acetyl-alpha-D-galactosamine:polypeptide N-acetylgalactosaminyltransferase 13 (GalNAc-T13)	GALNT13	0.00011868	-2.8334
212693_at	23195	MDN1, midasin homolog (yeast)	MDN1	0.00011871	-1.3634
209160_at	8644	aldo-keto reductase family 1, member C3 (3-alpha hydroxysteroid dehydrogenase, type II)	AKR1C3	0.00011891	-2.407
244434_at	2857	G protein-coupled receptor 34	GPR34	0.00011906	1.9169
201320_at	6601	SWI/SNF related, matrix associated, actin dependent regulator of chromatin, subfamily c, member 2	SMARCC2	0.00011942	-1.3685
210982_s_at	3122	major histocompatibility complex, class II, DR alpha	HLA-DRA	0.00011953	2.2423
203929_s_at	4137	microtubule-associated protein tau	MAPT	0.00011957	-1.8554
226017_at	112616	chemokine-like factor super family 7	CKLFSF7	0.00011999	1.3369
201654_s_at	3339	heparan sulfate proteoglycan 2 (perlecan)	HSPG2	0.00012042	1.6988
226872_at	5990	regulatory factor X, 2 (influences HLA class II expression)	RFX2	0.00012053	1.744
213626_at	84869	carbonic reductase 4	CBR4	0.00012144	-1.462
219888_at	6676	sperm associated antigen 4	SPAG4	0.00012152	2.0175
215813_s_at	5742	prostaglandin-endoperoxide synthase 1 (prostaglandin G/H synthase and cyclooxygenase)	PTGS1	0.0001216	1.5784
213341_at	56929	fem-1 homolog c (C.elegans)	FEM1C	0.00012233	1.4687
209154_at	30851	Tax1 (human T-cell leukemia virus type I) binding protein 3	TAX1BP3	0.00012253	1.4849
224967_at	7357	UDP-glucose ceramide glucosyltransferase	UGCG	0.00012283	1.5682
218746_at	55080	TAP binding protein-like	TAPBPL	0.00012317	1.3089
212677_s_at	23177	KIAA0582	KIAA0582	0.00012342	-1.3159
213556_at	390940	similar to R28379_1	LOC390940	0.00012379	1.2943
226879_at	84329	hypothetical protein MGC15619	MGC15619	0.00012403	1.2625
212350_at	23216	TBC1 (tre-2/USP6, BUB2, cdc16) domain family, member 1	TBC1D1	0.00012404	1.4153
227505_at	27146	KIAA1276 protein	KIAA1276	0.00012415	4.1816
244804_at	8878	Sequestosome 1	SQSTM1	0.00012434	1.9047
200958_s_at	6386	syndecan binding protein (syntenin)	SDCBP	0.00012449	1.2649
210132_at	1944	ephrin-A3	EFNA3	0.0001246	-1.4029
209621_s_at	27295	PDZ and LIM domain 3	PDLIM3	0.00012494	2.1944
202375_at	9871	SEC24 related gene family, member D (S. cerevisiae)	SEC24D	0.00012535	1.8445
214774_x_at	27324	trinucleotide repeat containing 9	TNRC9	0.00012596	-2.6943
235911_at	440995	hypothetical gene supported by BC034933; BC068085	LOC440995	0.00012623	1.4235
213187_x_at	2512	ferritin, light polypeptide	FTL	0.00012656	1.3497
225736_at	26263	F-box protein 22	FBXO22	0.00012701	1.4879
218657_at	51195	Rap guanine nucleotide exchange factor (GEF)-like 1	RAPGEFL1	0.00012723	-1.7304
205850_s_at	2562	gamma-aminobutyric acid (GABA) A receptor, beta 3	GABRB3	0.00012753	-1.9397
213912_at	23329	KIAA0984 protein	KIAA0984	0.00012829	-1.382
228248_at	253260	TORC2-specific protein AVO3	AVO3	0.00012847	-1.476
229351_at	29964	Chromosome 6 open reading frame 49	C6orf49	0.00012859	-1.3764
200816_s_at	5048	platelet-activating factor acetylhydrolase, isoform Ib, alpha subunit 45kDa	PAFAH1B1	0.00012863	-1.2968
212792_at	23333	dpy-19-like 1 (C. elegans)	DPY19L1	0.00012873	1.8533
201011_at	6184	ribophorin I	RPN1	0.00012873	1.2961
207152_at	4915	neurotrophic tyrosine kinase, receptor, type 2	NTRK2	0.00012885	-1.8773
236028_at	3381	Integrin-binding sialoprotein (bone sialoprotein, bone sialoprotein II)	IBSP	0.00012887	4.0287
211180_x_at	861	runt-related transcription factor 1 (acute myeloid leukemia 1; aml1 oncogene)	RUNX1	0.00012899	1.2684
235534_at		Transcribed locus, weakly similar to NP_872301.1 hypothetical protein FLJ25224 [Homo sapiens]	---	0.00012904	1.5116
244246_at	145282	mirror-image polydactyly 1	MIPOL1	0.00012936	-1.677
213271_s_at	23033	KIAA1117	KIAA1117	0.00012955	-1.3643
210432_s_at	6328	sodium channel, voltage-gated, type III, alpha	SCN3A	0.00012992	-2.6889
230033_at	352909	similar to hypothetical testis protein from macaque	LOC352909	0.00013087	1.2713
202351_at	3685	integrin, alpha V (vitronectin receptor, alpha polypeptide, antigen CD51)	ITGAV	0.00013087	1.3657
203430_at	23593	heme binding protein 2	HEBP2	0.00013138	1.477
205546_s_at	7297	tyrosine kinase 2	TYK2	0.00013164	1.3758
208523_x_at	8346	histone 1, H2bi	HIST1H2BI	0.00013224	1.3847
219196_at	29106	secretogranin III	SCG3	0.00013267	-1.8915
215149_at		CDNA clone IMAGE:5260262, partial cds	---	0.00013281	-1.5552
204993_at	2781	guanine nucleotide binding protein (G protein), alpha z polypeptide	GNAZ	0.0001332	-1.3904
238492_at		CDNA FLJ33148 fis, clone UTERU2000238	---	0.00013331	-1.4356
229799_s_at	4684	neural cell adhesion molecule 1	NCAM1	0.00013346	-2.3225
202655_at	7873	arginine-rich, mutated in early stage tumors	ARMET	0.00013373	1.6173
200967_at	5479	peptidylprolyl isomerase B (cyclophilin B)	PPIB	0.00013398	1.3531
205362_s_at	5203	prefoldin 4	PFDN4	0.00013427	-1.3379
237906_at	23440	Orthopedia homolog (Drosophila)	OTP	0.00013442	1.4176
221058_s_at	51192	chemokine-like factor	CKLF	0.00013458	1.3052
223696_at	414	arylsulfatase D	ARSD	0.00013466	2.304
226444_at	57181	Solute carrier family 39 (zinc transporter), member 10	SLC39A10	0.00013479	-1.4326
232682_at	55686	dilute suppressor	DSU	0.00013482	1.5936
222155_s_at	79581	G protein-coupled receptor 172A	GPR172A	0.00013531	1.7078
[truncated: 42,694 more rows]
